# Supplementary material for: Sex Steroid Hormone Single-Nucleotide Polymorphisms, Pesticide Use, and the Risk of Prostate Cancer: A Nested Case–Control Study within the Agricultural Health Study
Source: Front Oncol. 2016 Nov 21;6:237. doi: 10.3389/fonc.2016.00237 (PMC5116569; doi:10.3389/fonc.2016.00237)
Supplement: Supplementary file 2 [file Table_2.XLS]

## Sheet: SNP main effect
SNP	MAF	HWEP	chr	chr_position	target_genes	nearby_genes	gene_for_systematic	gen_sys	OR	L95	U95	P_trend	TYPE
rs334703	0.03708	0.7189	1	61390107		NFIA	NFIA	g.IVS2+63167C>G	1.351	0.9967	1.832	0.05251	PROXY
rs334698	0.03755	1	1	61393581		NFIA	NFIA	g.IVS2+66641C>G	1.343	0.9952	1.811	0.05381	PROXY
rs10923808	0.356	0.6055	1	119739349	HSD3B2,HAO2	HAO2,HSD3B2	HSD3B2	g.-20216C>G	0.942	0.8281	1.072	0.3632	Candidate SNP
rs879333	0.3624	0.5689	1	119742313	HSD3B2,HAO2	HAO2,HSD3B2	HSD3B2	g.-17252T>A	0.9461	0.8319	1.076	0.3984	Candidate SNP
rs879332	0.4591	0.4269	1	119742441	HSD3B2,HAO2	HAO2,HSD3B2	HSD3B2	g.-17124G>A	0.981	0.8681	1.109	0.7578	Candidate SNP
rs947127	0.353	0.6032	1	119743111	HSD3B2,HAO2	HAO2,HSD3B2	HSD3B2	g.-16454T>G	0.9465	0.8317	1.077	0.4051	Candidate SNP
rs6658331	0.3623	0.6898	1	119747674	HSD3B2,HAO2	HAO2,HSD3B2	HSD3B2	g.-11891G>T	0.9516	0.8369	1.082	0.4485	Candidate SNP
rs1856886	0.06752	0.5283	1	119754731	HSD3B2	HAO2,HSD3B2	HSD3B2	g.-4834T>A	1.069	0.8391	1.362	0.5882	Candidate SNP
rs1341018	0.4087	0.7321	1	119755650	HSD3B2	HAO2,HSD3B2	HSD3B2	g.-3915C>T	0.9637	0.8459	1.098	0.5784	Candidate SNP
rs12022215	0.0991	0.2998	1	119770966	HSD3B2	LOC391073,HSD3B2,LOC644181	HSD3B2	g.*4199A>C	1.081	0.8796	1.328	0.4591	Candidate SNP
rs947129	0.3114	0.3146	1	119771140	HSD3B2	LOC391073,HSD3B2,LOC644181	HSD3B2	g.*4373T>C	0.9739	0.8485	1.118	0.7072	Candidate SNP
rs7556598	0.02841	0.321	1	119771659	HSD3B2	LOC391073,HSD3B2,LOC644181	HSD3B2	g.*4892C>G	1.06	0.7389	1.521	0.7509	Candidate SNP
rs10923819	0.3178	0.157	1	119772211	HSD3B2	LOC391073,HSD3B2,LOC644181	HSD3B2	g.*5444C>T	0.9688	0.8457	1.11	0.6475	Candidate SNP
rs11579951	0.0786	0.588	1	119774684	HSD3B2	LOC391073,HSD3B2,LOC644181	HSD3B2	g.*7917A>G	1.03	0.8178	1.296	0.8043	Candidate SNP
rs12404131	0.02839	0.3207	1	119775313	HSD3B2	LOC391073,HSD3B2,LOC644181	HSD3B2	g.*8546A>G	1.04	0.7229	1.495	0.8338	Candidate SNP
rs10754396	0.1076	0.09594	1	119776776	HSD3B2	LOC391073,HSD3B2,LOC644181	HSD3B2	g.*10009A>G	1.032	0.8425	1.265	0.759	Candidate SNP
rs10733103	0.3468	0.559	1	119832341	HSD3B1	LOC391077,LOC391076,HSD3B1	HSD3B1	g.-19281A>G	1.028	0.9029	1.17	0.6769	Candidate SNP
rs6686779	0.3475	0.7716	1	119834610	HSD3B1	LOC391077,LOC391076,HSD3B1	HSD3B1	g.-17012C>T	1.012	0.8892	1.153	0.8527	Candidate SNP
rs1856888	0.3477	0.4477	1	119838301	HSD3B1	LOC391077,HSD3B1	HSD3B1	g.-13321T>C	1.019	0.8957	1.16	0.7711	Candidate SNP
rs1998181	0.3308	0.306	1	119839212	HSD3B1	LOC391077,HSD3B1	HSD3B1	g.-12410C>T	1.041	0.9095	1.191	0.5612	Candidate SNP
rs3765945	0.3473	0.7274	1	119852969	HSD3B1	LOC391077,HSD3B1	HSD3B1	g.IVS2+1202G>A	1.017	0.8936	1.158	0.7971	Candidate SNP
rs6684370	0.3125	0.8542	1	119861171	HSD3B1	HSD3B1,LOC644213	HSD3B1	g.*2379A>G	1.033	0.9042	1.18	0.6341	Candidate SNP
rs4844486	0.2737	0.2601	1	207911140	HSD11B1	LAMB3,HSD11B1,G0S2	HSD11B	g.-33770C>A	0.8654	0.7503	0.9982	0.04719	Candidate SNP
rs10779512	0.3692	0.2332	1	207918319	HSD11B1	HSD11B1,G0S2	HSD11B	g.-26591C>G	0.972	0.8543	1.106	0.6665	Candidate SNP
rs11576775	0.2181	0.5366	1	207918699	HSD11B1	HSD11B1,G0S2	HSD11B	g.-26211A>G	0.8784	0.7529	1.025	0.09951	Candidate SNP
rs17317033	0.08834	0.326	1	207923249	HSD11B1	HSD11B1,G0S2	HSD11B	g.-21661A>C	1.247	1.016	1.53	0.03452	Candidate SNP
rs701950	0.01492	0.2724	1	207925302	HSD11B1	HSD11B1,G0S2	HSD11B	g.-19608A>G	0.7721	0.445	1.34	0.3576	Candidate SNP
rs2235543	0.1212	0.8047	1	207927291	HSD11B1	HSD11B1,G0S2	HSD11B	g.IVS1+1038T>C	1.004	0.8339	1.21	0.9627	Candidate SNP
rs12565406	0.07722	1	1	207927709	HSD11B1	HSD11B1,G0S2	HSD11B	g.IVS1+1456G>T	1.095	0.8746	1.37	0.4299	Candidate SNP
rs10082248	0.04265	0.7422	1	207933739	HSD11B1	HSD11B1,G0S2	HSD11B	g.IVS1+7486A>G	0.8667	0.6292	1.194	0.3812	Candidate SNP
rs4844880	0.1537	0.6126	1	207937539	HSD11B1	HSD11B1	HSD11B	g.IVS1-7275A>T	1.011	0.8527	1.199	0.8981	Candidate SNP
rs4844881	0.01489	0.2719	1	207937758	HSD11B1	HSD11B1	HSD11B	g.IVS1-7056A>G	0.7736	0.4459	1.342	0.3612	Candidate SNP
rs11808911	0.02043	1	1	207938600	HSD11B1	HSD11B1	HSD11B	g.IVS1-6214C>T	1.133	0.7375	1.74	0.5693	Candidate SNP
rs846910	0.05332	0.7941	1	207941877	HSD11B1	HSD11B1	HSD11B	g.IVS1-2937A>G	0.8638	0.6483	1.151	0.3173	Candidate SNP
rs3753519	0.1019	0.8859	1	207942138	HSD11B1	HSD11B1	HSD11B	g.IVS1-2676T>C	0.9378	0.7626	1.153	0.5428	Candidate SNP
rs4844488	0.0499	1	1	207952132	HSD11B1	HSD11B1	HSD11B	g.IVS5+5036A>G	0.9005	0.6718	1.207	0.483	Candidate SNP
rs846906	0.1609	0.7689	1	207954341	HSD11B1	HSD11B1	HSD11B	g.IVS5+7245T>C	0.8447	0.7084	1.007	0.06026	Candidate SNP
rs6672256	0.1823	0.2884	1	207960666	HSD11B1	HSD11B1	HSD11B	g.IVS5-11738T>	1.133	0.9706	1.322	0.1138	Candidate SNP
rs3766618	0.1909	0.2324	1	207962060	HSD11B1	HSD11B1	HSD11B	g.IVS5-10344G>	1.09	0.9314	1.275	0.2837	Candidate SNP
rs2064148	0.2279	0.1159	1	207976008	HSD11B1	ADORA2BP,HSD11B1	HSD11B	g.*1518A>G	1.057	0.9106	1.227	0.4667	Candidate SNP
rs2205985	0.2275	0.1161	1	207978723	HSD11B1	TRAF3IP3,ADORA2BP,HSD11B1	HSD11B	g.*4233A>G	1.057	0.9111	1.227	0.4626	Candidate SNP
rs4545339	0.01212	1	1	207979365	HSD11B1	TRAF3IP3,ADORA2BP,HSD11B1	HSD11B	g.*4875C>G	0.8572	0.4712	1.559	0.6137	Candidate SNP
rs7532324	0.2205	0.2179	1	207984713	HSD11B1	TRAF3IP3,ADORA2BP,HSD11B1	ADORA2	g.NC_+526G>A	1.085	0.9338	1.261	0.2865	Candidate SNP
rs3765240	0.2147	0.5323	1	207984774	HSD11B1	TRAF3IP3,ADORA2BP,HSD11B1	ADORA2	g.NC_+587G>A	1.071	0.9219	1.245	0.3684	Candidate SNP
rs1260326	0.4069	0.4781	2	27584444		FNDC4,LOC729823,GCKR,IFT172	GCKR	g.Ex15-2T>C	1.022	0.902	1.159	0.7295	PROXY
RS6732223	0.4955	0.3176	2	31596166	SRD5A2	SRD5A2	SRD5A2	g.*8603A>G	0.9961	0.8815	1.126	0.9498	Candidate SNP
RS6543631	0.4952	0.3438	2	31596491	SRD5A2	SRD5A2	SRD5A2	g.*8278G>C	1.005	0.8895	1.136	0.9339	Candidate SNP
RS1884722	0.09245	0.2696	2	31601711	SRD5A2	SRD5A2	SRD5A2	g.*3058A>G	1.131	0.9191	1.392	0.2447	Candidate SNP
RS11889731	0.1115	0.4235	2	31606361	SRD5A2	SRD5A2	SRD5A2	g.IVS4+1520A>C	1.136	0.9398	1.373	0.1873	Candidate SNP
RS2281546	0.1111	0.7894	2	31610528	SRD5A2	SRD5A2	SRD5A2	g.IVS2-482A>C	1.13	0.9331	1.368	0.211	Candidate SNP
RS11892064	0.1125	0.2901	2	31612790	SRD5A2	SRD5A2	SRD5A2	g.IVS1-450A>G	1.109	0.9161	1.342	0.2889	Candidate SNP
RS4952220	0.4209	0.305	2	31619060	SRD5A2	SRD5A2	SRD5A2	g.IVS1-6720G>T	0.9929	0.8773	1.124	0.9101	Candidate SNP
RS4952197	0.2637	0.6845	2	31620635	SRD5A2	SRD5A2	SRD5A2	g.IVS1-8295T>C	0.9348	0.8111	1.077	0.3515	Candidate SNP
RS6543634	0.09301	0.1562	2	31621982	SRD5A2	SRD5A2	SRD5A2	g.IVS1-9642A>C	1.174	0.9574	1.44	0.1231	Candidate SNP
RS11690596	0.1105	0.6879	2	31627299	SRD5A2	SRD5A2	SRD5A2	g.IVS1-14959G>A	1.097	0.9035	1.333	0.3492	Candidate SNP
RS2300700	0.4517	0.7882	2	31640496	SRD5A2	SRD5A2	SRD5A2	g.IVS1+18698C>T	1.01	0.8918	1.144	0.8743	Candidate SNP
RS2208532	0.4442	0.6696	2	31642493	SRD5A2	SRD5A2	SRD5A2	g.IVS1+16701C>T	0.9716	0.8576	1.101	0.6514	Candidate SNP
RS7594951	0.09078	0.3339	2	31645297	SRD5A2	SRD5A2	SRD5A2	g.IVS1+13897G>A	1.132	0.9173	1.397	0.2479	Candidate SNP
RS7562326	0.09245	0.1557	2	31652269	SRD5A2	SRD5A2	SRD5A2	g.IVS1+6925A>G	1.191	0.9724	1.459	0.09107	Candidate SNP
RS2300703	0.4037	0.8697	2	31653013	SRD5A2	SRD5A2	SRD5A2	g.IVS1+6181A>G	1.01	0.8914	1.145	0.8718	Candidate SNP
RS765138	0.3945	0.6988	2	31657443	SRD5A2	SRD5A2	SRD5A2	g.IVS1+1751A>C	0.9838	0.867	1.116	0.8004	Candidate SNP
RS523349	0.2958	0.7045	2	31659210	SRD5A2	SRD5A2	SRD5A2	g.Ex1-17C>G	0.9589	0.8377	1.098	0.543	Candidate SNP
RS806645	0.3119	0.854	2	31661444	SRD5A2	SRD5A2	SRD5A2	g.-1970G>A	0.9491	0.8304	1.085	0.4431	Candidate SNP
RS3754838	0.09529	0.1282	2	31661804	SRD5A2	SRD5A2	SRD5A2	g.-2330A>G	1.176	0.9612	1.439	0.1152	Candidate SNP
RS676033	0.2983	0.6594	2	31662474	SRD5A2	SRD5A2	SRD5A2	g.-3000A>G	0.9184	0.8016	1.052	0.2206	Candidate SNP
RS559555	0.4343	0.6679	2	31664478	SRD5A2	SRD5A2	SRD5A2	g.-5004A>T	0.9747	0.8601	1.104	0.6873	Candidate SNP
RS612224	0.3094	0.9509	2	31665374	SRD5A2	SRD5A2	SRD5A2	g.-5900G>T	0.9243	0.8078	1.058	0.2524	Candidate SNP
rs163077	0.2621	0.9457	2	38139109	CYP1B1	FAM82A,CYP1B1	FAM82A	g.IVS10-8520T>	1.014	0.8802	1.169	0.8459	Candidate SNP
rs163078	0.3563	1	2	38140449	CYP1B1	FAM82A,CYP1B1	FAM82A	g.IVS10-7180T>	0.9841	0.8639	1.121	0.8093	Candidate SNP
rs2567204	0.2008	0.5658	2	38142904	CYP1B1	FAM82A,CYP1B1	FAM82A	g.IVS10-4725C>	1.037	0.8919	1.206	0.6355	Candidate SNP
rs163084	0.1995	0.3224	2	38144420	CYP1B1	FAM82A,CYP1B1	FAM82A	g.IVS10-3209G>	1.044	0.8974	1.214	0.5784	Candidate SNP
rs2256327	0.2043	0.3729	2	38145208	CYP1B1	FAM82A,CYP1B1	FAM82A	g.IVS10-2421T>	1.028	0.8845	1.194	0.7219	Candidate SNP
rs9341266	0.04813	0.2521	2	38149498	CYP1B1	FAM82A,CYP1B1	CYP1B1	g.Ex3-1249C>T	0.9281	0.6884	1.251	0.6244	Candidate SNP
rs10916	0.2242	0.5939	2	38150674	CYP1B1	FAM82A,CYP1B1	CYP1B1	g.Ex3+1284G>T	0.9887	0.8523	1.147	0.8806	Candidate SNP
rs162562	0.2298	0.2003	2	38151019	CYP1B1	FAM82A,CYP1B1	CYP1B1	g.Ex3+939C>A	0.9616	0.8303	1.114	0.6015	Candidate SNP
rs1800440	0.2026	0.6259	2	38151643	CYP1B1	FAM82A,CYP1B1	CYP1B1	g.Ex3+315A>G	0.9649	0.8253	1.128	0.6544	Candidate SNP
rs1056836	0.4288	0.4199	2	38151707	CYP1B1	FAM82A,CYP1B1	CYP1B1	g.Ex3+251G>C	0.9968	0.8798	1.129	0.9595	Candidate SNP
rs162561	0.1792	0.5911	2	38152381	CYP1B1	FAM82A,CYP1B1	CYP1B1	g.IVS2-424A>C	0.9938	0.846	1.168	0.9401	Candidate SNP
rs2617266	0.281	0.1712	2	38156048	CYP1B1	FAM82A,CYP1B1	CYP1B1	g.IVS1-12C>T	0.9839	0.8562	1.131	0.8193	Candidate SNP
rs2551188	0.2814	0.09069	2	38156298	CYP1B1	FAM82A,CYP1B1	CYP1B1	g.IVS1+129G>A	0.9776	0.8504	1.124	0.7502	Candidate SNP
rs4646430	0.281	0.1712	2	38159919	CYP1B1	FAM82A,CYP1B1	CYP1B1	g.-3883C>G	0.9841	0.8564	1.131	0.8211	Candidate SNP
rs162556	0.4834	0.8332	2	38159958	CYP1B1	FAM82A,CYP1B1	CYP1B1	g.-3922C>T	1.011	0.8936	1.144	0.8608	Candidate SNP
rs10175338	0.2803	0.1511	2	38161147	CYP1B1	FAM82A,CYP1B1	CYP1B1	g.-5111C>A	0.9826	0.8549	1.129	0.8052	Candidate SNP
rs10175368	0.2786	0.2132	2	38161365	CYP1B1	FAM82A,CYP1B1	CYP1B1	g.-5329G>A	0.997	0.8675	1.146	0.9657	Candidate SNP
rs2447753	0.1974	0.7404	2	38167444	CYP1B1	FAM82A,CYP1B1	CYP1B1	g.-11408T>C	1.004	0.8606	1.172	0.9579	Candidate SNP
rs193103	0.2583	0.5364	2	38168524	CYP1B1	CYP1B1	CYP1B1	g.-12488A>G	0.9889	0.8594	1.138	0.8756	Candidate SNP
rs149425	0.261	0.2178	2	38169186	CYP1B1	CYP1B1	CYP1B1	g.-13150C>T	1.008	0.8774	1.159	0.9086	Candidate SNP
rs17490770	0.0499	0.1647	2	38169323	CYP1B1	CYP1B1	CYP1B1	g.-13287T>G	0.8882	0.6643	1.188	0.4236	Candidate SNP
rs4670813	0.4865	0.6731	2	38171214	CYP1B1	CYP1B1	CYP1B1	g.-15178T>C	1.026	0.9072	1.16	0.6853	Candidate SNP
rs162327	0.4691	0.5253	2	38171854	CYP1B1	CYP1B1	CYP1B1	g.-15818C>T	1.013	0.8946	1.146	0.8424	Candidate SNP
rs6728618	0.03673	0.4382	2	38171881	CYP1B1	CYP1B1	CYP1B1	g.-15845G>C	0.9124	0.6549	1.271	0.5879	Candidate SNP
rs149148	0.4681	0.5608	2	38172144	CYP1B1	CYP1B1	CYP1B1	g.-16108C>T	1.012	0.8941	1.145	0.8524	Candidate SNP
rs162328	0.4677	0.4584	2	38172192	CYP1B1	CYP1B1	CYP1B1	g.-16156C>T	1.016	0.8978	1.15	0.7995	Candidate SNP
rs6729168	0.03678	0.4386	2	38172371	CYP1B1	CYP1B1	CYP1B1	g.-16335G>C	0.9112	0.654	1.269	0.5823	Candidate SNP
rs162330	0.4682	0.9577	2	38173000	CYP1B1	CYP1B1	CYP1B1	g.-16964G>T	1.023	0.9036	1.157	0.7222	Candidate SNP
rs162550	0.2641	0.3779	2	38173267	CYP1B1	CYP1B1	CYP1B1	g.-17231C>G	1.003	0.8725	1.153	0.9685	Candidate SNP
rs162551	0.1978	0.8681	2	38173932	CYP1B1	CYP1B1	CYP1B1	g.-17896C>T	1.02	0.8744	1.19	0.8012	Candidate SNP
rs162333	0.2017	1	2	38175905	CYP1B1	CYP1B1	CYP1B1	g.-19869C>T	1.007	0.861	1.177	0.9328	Candidate SNP
rs151256	0.2418	0.8292	2	38176060	CYP1B1	CYP1B1	CYP1B1	g.-20024C>T	0.9844	0.8517	1.138	0.8313	Candidate SNP
rs4670814	0.484	0.7515	2	38176432	CYP1B1	CYP1B1	CYP1B1	g.-20396G>C	1.012	0.8952	1.144	0.8491	Candidate SNP
rs17868299	0.05993	0.4783	2	234171547	UGT1A8	UGT1A11P,UGT1A12P,UGT1A8	UGT1A8	g.-19545T>C	1.171	0.9114	1.503	0.2174	Candidate SNP
rs6728792	0.2096	0.6908	2	234173431	UGT1A8	UGT1A11P,UGT1A12P,UGT1A8	UGT1A8	g.-17661C>A	1.018	0.8746	1.184	0.8215	Candidate SNP
rs1901813	0.2719	0.6414	2	234173507	UGT1A8	UGT1A11P,UGT1A12P,UGT1A8	UGT1A8	g.-17585A>G	1.067	0.9294	1.225	0.3583	Candidate SNP
rs2219067	0.2333	0.6588	2	234176744	UGT1A8	UGT1A11P,UGT1A12P,UGT1A8	UGT1A8	g.-14348C>G	1.119	0.9678	1.294	0.129	Candidate SNP
rs17863756	0.1024	0.55	2	234178719	UGT1A8	UGT1A11P,UGT1A12P,UGT1A8	UGT1A8	g.-12373C>T	1.179	0.9632	1.443	0.1104	Candidate SNP
rs17862836	0.1865	0.4868	2	234179502	UGT1A8	UGT1A11P,UGT1A12P,UGT1A8	UGT1A8	g.-11590A>C	1.01	0.8627	1.181	0.9051	Candidate SNP
rs28948382	0.02183	1	2	234182236	UGT1A8	UGT1A11P,UGT1A8	UGT1A8	g.-8856C>G	0.8231	0.5226	1.296	0.401	Candidate SNP
rs17864668	0.1577	0.6901	2	234183161	UGT1A8	UGT1A11P,UGT1A8	UGT1A8	g.-7931G>T	1.051	0.8892	1.242	0.5597	Candidate SNP
rs17863759	0.02147	1	2	234183378	UGT1A8	UGT1A11P,UGT1A8	UGT1A8	g.-7714T>C	0.898	0.5753	1.402	0.6358	Candidate SNP
rs4281899	0.2555	0.4071	2	234185408	UGT1A8	UGT1A11P,UGT1A8	UGT1A8	g.-5684T>G	1.125	0.9784	1.293	0.0983	Candidate SNP
rs17864673	0.0156	1	2	234192856	UGT1A8,UGT1A1	UGT1A11P,UGT1A10,UGT1A8	UGT1A8	g.IVS1+909T>C	0.6918	0.3928	1.218	0.2019	Candidate SNP
rs1823803	0.4465	0.1458	2	234203850	UGT1A8,UGT1A1	UGT1A10,UGT1A13P,UGT1A8	UGT1A8	g.IVS1+11903T>	1.07	0.9452	1.212	0.284	Candidate SNP
rs7569014	0.02295	1	2	234216152	UGT1A8,UGT1A1	UGT1A10,UGT1A13P,UGT1A8	UGT1A1	g.IVS1+5390G>A	0.941	0.6045	1.465	0.7876	Candidate SNP
rs1453322	0.2559	0.5343	2	234230177	UGT1A8,UGT1A9	UGT1A9,UGT1A10,UGT1A13P,UGT1	UGT1A1	g.IVS1+19415C>	1.12	0.9747	1.288	0.1099	Candidate SNP
rs2741042	0.2978	0.706	2	234230656	UGT1A8,UGT1A9	UGT1A9,UGT1A10,UGT1A13P,UGT1	UGT1A1	g.IVS1+19894C>	0.8791	0.7654	1.01	0.0681	Candidate SNP
rs7571337	0.4919	0.6716	2	234231157	UGT1A8,UGT1A9	UGT1A9,UGT1A10,UGT1A13P,UGT1	UGT1A1	g.IVS1+20395T>	0.8772	0.7738	0.9943	0.04049	Candidate SNP
rs7608713	0.2476	0.2573	2	234231790	UGT1A8,UGT1A9	UGT1A9,UGT1A10,UGT1A13P,UGT1	UGT1A1	g.IVS1+21028G>	1.058	0.9187	1.218	0.4352	Candidate SNP
rs2741043	0.1964	0.3151	2	234232340	UGT1A8,UGT1A9	UGT1A9,UGT1A10,UGT1A13P,UGT1	UGT1A1	g.IVS1+21578G>	0.9532	0.8156	1.114	0.5465	Candidate SNP
rs1113193	0.2729	0.2592	2	234233876	UGT1A8,UGT1A9	UGT1A9,UGT1A10,UGT1A13P,UGT1	UGT1A1	g.IVS1+23114G>	1.039	0.9065	1.191	0.5816	Candidate SNP
rs6760588	0.253	0.2933	2	234237522	UGT1A8,UGT1A9	UGT1A9,UGT1A10,UGT1A13P,UGT1	UGT1A1	g.IVS1+26760A>	1.133	0.9857	1.302	0.07901	Candidate SNP
rs28969701	0.02082	1	2	234239352	UGT1A8,UGT1A9	UGT1A9,UGT1A10,UGT1A13P,UGT1	UGT1A1	g.IVS1+28590C>	0.9619	0.6177	1.498	0.8636	Candidate SNP
rs17864684	0.1761	0.7137	2	234244102	UGT1A8,UGT1A9	UGT1A9,UGT1A10,UGT1A8,UGT1A7	UGT1A1	g.IVS1+33340G>	1.025	0.873	1.204	0.7616	Candidate SNP
rs10176426	0.1101	0.893	2	234244654	UGT1A8,UGT1A9	UGT1A9,UGT1A10,UGT1A8,UGT1A7	UGT1A1	g.IVS1+33892C>	1.17	0.9684	1.414	0.1036	Candidate SNP
rs2741046	0.2969	0.7517	2	234244988	UGT1A8,UGT1A9	UGT1A9,UGT1A10,UGT1A8,UGT1A7	UGT1A1	g.IVS1+34226T>	0.8817	0.7676	1.013	0.07497	Candidate SNP
rs6714486	0.05181	0.04731	2	234245044	UGT1A8,UGT1A9	UGT1A9,UGT1A10,UGT1A8,UGT1A7	UGT1A1	g.IVS1+34282T>	1.152	0.8684	1.528	0.3267	Candidate SNP
rs2602376	0.2858	0.01132	2	234246790	UGT1A8,UGT1A9	UGT1A9,UGT1A10,UGT1A6,UGT1A8	UGT1A9	g.IVS1+616C>T	0.8708	0.7562	1.003	0.05482	Candidate SNP
rs17862857	0.2216	0.7577	2	234246823	UGT1A8,UGT1A9	UGT1A9,UGT1A10,UGT1A6,UGT1A8	UGT1A9	g.IVS1+649C>T	1.061	0.9145	1.231	0.4352	Candidate SNP
rs17862858	0.02112	1	2	234247389	UGT1A8,UGT1A9	UGT1A9,UGT1A10,UGT1A6,UGT1A8	UGT1A9	g.IVS1+1215A>G	0.916	0.5862	1.431	0.7001	Candidate SNP
rs2602380	0.3645	0.009438	2	234249045	UGT1A8,UGT1A9	UGT1A9,UGT1A10,UGT1A6,UGT1A8	UGT1A9	g.IVS1+2871T>C	1.065	0.9387	1.208	0.3281	Candidate SNP
rs7579530	0.3699	6.294e-05	2	234253324	UGT1A8,UGT1A9	UGT1A9,UGT1A10,UGT1A6,UGT1A8	UGT1A9	g.IVS1+7150G>A	1.061	0.9379	1.2	0.3475	Candidate SNP
rs10197460	0.383	0.8203	2	234253929	UGT1A8,UGT1A9	UGT1A9,UGT1A10,UGT1A6,UGT1A8	UGT1A9	g.IVS1+7755G>T	0.9099	0.7985	1.037	0.1568	Candidate SNP
rs12472689	0.2303	0.656	2	234254355	UGT1A8,UGT1A9	UGT1A9,UGT1A10,UGT1A6,UGT1A8	UGT1A9	g.IVS1+8181C>T	1.036	0.8944	1.2	0.6372	Candidate SNP
rs28946877	0.2258	0.7055	2	234254982	UGT1A8,UGT1A9	UGT1A9,UGT1A10,UGT1A6,UGT1A8	UGT1A9	g.IVS1+8808C>T	1.037	0.8938	1.203	0.6312	Candidate SNP
rs17864687	0.01489	1	2	234257206	UGT1A8,UGT1A9	UGT1A9,UGT1A10,UGT1A6,UGT1A8	UGT1A9	g.IVS1+11032C>	0.9086	0.535	1.543	0.7227	Candidate SNP
rs4583459	0.3655	0.01874	2	234258113	UGT1A8,UGT1A9	UGT1A9,UGT1A10,UGT1A6,UGT1A8	UGT1A9	g.IVS1+11939G>	1.065	0.9389	1.207	0.3281	Candidate SNP
rs17864689	0.05116	0.1749	2	234258973	UGT1A8,UGT1A9	UGT1A9,UGT1A10,UGT1A6,UGT1A8	UGT1A9	g.IVS1+12799G>	1.213	0.9264	1.589	0.1603	Candidate SNP
rs6753569	0.4013	0.7424	2	234260556	UGT1A8,UGT1A9	UGT1A9,UGT1A10,UGT1A6,UGT1A8	UGT1A9	g.IVS1+14382A>	0.9248	0.8143	1.05	0.2288	Candidate SNP
rs10168416	0.3217	0.5869	2	234261826	UGT1A8,UGT1A9	UGT1A9,UGT1A10,UGT1A6,UGT1A8	UGT1A9	g.IVS1+15652C>	0.8772	0.7654	1.005	0.05968	Candidate SNP
rs4485562	0.2304	0.7665	2	234262305	UGT1A8,UGT1A9	UGT1A9,UGT1A10,UGT1A6,UGT1A8	UGT1A9	g.IVS1+16131G>	1.033	0.8915	1.196	0.6685	Candidate SNP
rs17862859	0.05787	0.08463	2	234262581	UGT1A8,UGT1A9	UGT1A9,UGT1A10,UGT1A6,UGT1A8	UGT1A9	g.IVS1+16407G>	1.192	0.9235	1.54	0.1771	Candidate SNP
rs7608175	0.4013	0.7424	2	234263828	UGT1A8,UGT1A9	UGT1A9,UGT1A10,UGT1A6,UGT1A8	UGT1A9	g.IVS1+17654C>	0.9219	0.8117	1.047	0.2103	Candidate SNP
rs12623271	0.4012	0.7425	2	234264680	UGT1A8,UGT1A9	UGT1A9,UGT1A10,UGT1A6,UGT1A8	UGT1A9	g.IVS1+18506C>	0.9232	0.813	1.048	0.2183	Candidate SNP
rs6759892	0.4017	0.9125	2	234266408	UGT1A8,UGT1A9	UGT1A9,UGT1A10,UGT1A5,UGT1A6	UGT1A9	g.IVS1+20234T>	0.927	0.8163	1.053	0.2433	Candidate SNP
rs1105880	0.3436	0.6825	2	234266704	UGT1A8,UGT1A9	UGT1A9,UGT1A10,UGT1A5,UGT1A6	UGT1A9	g.IVS1+20530A>	0.8745	0.7657	0.9988	0.04796	Candidate SNP
rs2070959	0.322	0.6735	2	234266930	UGT1A8,UGT1A9	UGT1A9,UGT1A10,UGT1A5,UGT1A6	UGT1A9	g.IVS1+20756A>	0.8744	0.7632	1.002	0.05319	Candidate SNP
rs1105879	0.3441	0.9062	2	234266941	UGT1A8,UGT1A9	UGT1A9,UGT1A10,UGT1A5,UGT1A6	UGT1A9	g.IVS1+20767A>	0.8848	0.7745	1.011	0.07152	Candidate SNP
rs6761246	0.3663	0.04687	2	234268178	UGT1A8,UGT1A9	UGT1A9,UGT1A10,UGT1A5,UGT1A6	UGT1A9	g.IVS1+22004A>	1.053	0.9288	1.194	0.4188	Candidate SNP
rs28899170	0.3059	0.8038	2	234268969	UGT1A8,UGT1A9	UGT1A9,UGT1A10,UGT1A5,UGT1A6	UGT1A9	g.IVS1+22795C>	0.8895	0.7747	1.021	0.09652	Candidate SNP
rs1604144	0.2966	0.3752	2	234270574	UGT1A8,UGT1A9	UGT1A9,UGT1A10,UGT1A5,UGT1A6	UGT1A9	g.IVS1+24400C>	1.083	0.9484	1.237	0.2393	Candidate SNP
rs17863784	0.05795	0.08473	2	234271744	UGT1A8,UGT1A9	UGT1A9,UGT1A10,UGT1A5,UGT1A6	UGT1A9	g.IVS1+25570G>	1.17	0.905	1.513	0.2308	Candidate SNP
rs12988520	0.4296	0.4195	2	234272133	UGT1A8,UGT1A9	UGT1A9,UGT1A10,UGT1A5,UGT1A6	UGT1A9	g.IVS1+25959A>	1.097	0.9681	1.243	0.1469	Candidate SNP
rs17863786	0.03075	0.007504	2	234272602	UGT1A8,UGT1A9	UGT1A9,UGT1A10,UGT1A5,UGT1A6	UGT1A9	g.IVS1+26428A>	0.8801	0.6077	1.275	0.4989	Candidate SNP
rs17862866	0.4589	0.7904	2	234275651	UGT1A8,UGT1A9	UGT1A9,UGT1A10,UGT1A5,UGT1A6	UGT1A9	g.IVS1+29477A>	0.9599	0.8479	1.087	0.5179	Candidate SNP
rs17863787	0.307	1	2	234275833	UGT1A8,UGT1A9	UGT1A9,UGT1A10,UGT1A5,UGT1A6	UGT1A9	g.IVS1+29659T>	0.8896	0.7754	1.021	0.09556	Candidate SNP
rs7420193	0.09064	0.1826	2	234276262	UGT1A8,UGT1A9	UGT1A9,UGT1A10,UGT1A5,UGT1A6	UGT1A9	g.IVS1+30088C>	0.9664	0.7729	1.208	0.7641	Candidate SNP
rs6725478	0.3659	0.6096	2	234280139	UGT1A8,UGT1A9	UGT1A9,UGT1A10,UGT1A5,UGT1A6	UGT1A9	g.IVS1+33965C>	0.9437	0.8298	1.073	0.3778	Candidate SNP
rs4663325	0.09314	0.1164	2	234281096	UGT1A8,UGT1A9	UGT1A9,UGT1A10,UGT1A5,UGT1A6	UGT1A9	g.IVS1+34922C>	1.021	0.824	1.265	0.8505	Candidate SNP
rs7583278	0.3603	0.3547	2	234282146	UGT1A8,UGT1A9	UGT1A9,UGT1A10,UGT1A5,UGT1A6	UGT1A9	g.IVS1+35972C>	0.9444	0.8292	1.076	0.389	Candidate SNP
rs4663327	0.09223	0.1148	2	234282371	UGT1A8,UGT1A9	UGT1A9,UGT1A10,UGT1A5,UGT1A6	UGT1A9	g.IVS1+36197G>	1.027	0.8286	1.273	0.8073	Candidate SNP
rs28898590	0.0645	0.03817	2	234284161	UGT1A8,UGT1A9	UGT1A9,UGT1A10,UGT1A5,UGT1A6	UGT1A9	g.IVS1+37987G>	1.195	0.928	1.54	0.1672	Candidate SNP
rs4233633	0.1238	0.05182	2	234284676	UGT1A8,UGT1A9	UGT1A9,UGT1A10,UGT1A5,UGT1A6	UGT1A9	g.IVS1+38502G>	0.9551	0.788	1.158	0.6395	Candidate SNP
rs2013030	0.07974	8.928e-05	2	234285779	UGT1A8,UGT1A9	UGT1A9,UGT1A10,UGT1A5,UGT1A6	UGT1A9	g.IVS1+39605A>	0.9724	0.7643	1.237	0.8196	Candidate SNP
rs2013018	0.08472	0.1731	2	234285896	UGT1A8,UGT1A9	UGT1A9,UGT1A10,UGT1A5,UGT1A6	UGT1A9	g.IVS1+39722T>	0.9967	0.7956	1.249	0.9772	Candidate SNP
rs11689628	0.03121	1	2	234286227	UGT1A8,UGT1A9	UGT1A9,UGT1A10,UGT1A5,UGT1A6	UGT1A9	g.IVS1+40053C>	0.8472	0.5806	1.236	0.3895	Candidate SNP
rs3755321	0.08357	0.2241	2	234286564	UGT1A8,UGT1A9	UGT1A9,UGT1A10,UGT1A5,UGT1A6	UGT1A9	g.IVS1+40390T>	1.006	0.8016	1.263	0.9583	Candidate SNP
rs17862870	0.08362	0.2256	2	234287481	UGT1A8,UGT1A9	UGT1A9,UGT1A10,UGT1A5,UGT1A6	UGT1A9	g.IVS1+41307G>	1.002	0.7994	1.257	0.9839	Candidate SNP
rs17863791	0.08426	0.1732	2	234289623	UGT1A8,UGT1A9	UGT1A9,UGT1A10,UGT1A5,UGT1A6	UGT1A9	g.IVS1+43449T>	0.9953	0.794	1.248	0.9674	Candidate SNP
rs6744284	0.2859	0.8973	2	234290036	UGT1A8,UGT1A9	UGT1A9,UGT1A10,UGT1A5,UGT1A6	UGT1A9	g.IVS1+43862C>	0.9105	0.7919	1.047	0.1881	Candidate SNP
rs1875263	0.3427	0.4477	2	234290361	UGT1A8,UGT1A9	UGT1A9,UGT1A10,UGT1A5,UGT1A6	UGT1A9	g.IVS1+44187C>	0.9662	0.848	1.101	0.6053	Candidate SNP
rs871514	0.4255	0.7062	2	234293268	UGT1A8,UGT1A9	UGT1A9,UGT1A10,UGT1A5,UGT1A6	UGT1A9	g.IVS1+47094T>	0.9544	0.8423	1.081	0.4636	Candidate SNP
rs12468543	0.05402	1	2	234293978	UGT1A8,UGT1A9	UGT1A9,UGT1A10,UGT1A5,UGT1A6	UGT1A9	g.IVS1-46441A>	0.9425	0.715	1.242	0.6741	Candidate SNP
rs10929293	0.05239	0.7927	2	234294925	UGT1A8,UGT1A9	UGT1A9,UGT1A10,UGT1A5,UGT1A6	UGT1A9	g.IVS1-45494A>	0.9629	0.7285	1.273	0.7908	Candidate SNP
rs12479208	0.05447	1	2	234295639	UGT1A8,UGT1A9	UGT1A9,UGT1A10,UGT1A5,UGT1A6	UGT1A9	g.IVS1-44780C>	0.9476	0.7196	1.248	0.7017	Candidate SNP
rs6715325	0.388	0.0312	2	234299980	UGT1A8,UGT1A9	UGT1A9,UGT1A10,UGT1A5,UGT1A6	UGT1A9	g.IVS1-40439T>	0.9651	0.8493	1.097	0.5866	Candidate SNP
rs4294999	0.4265	0.5153	2	234300206	UGT1A8,UGT1A9	UGT1A9,UGT1A10,UGT1A5,UGT1A6	UGT1A9	g.IVS1-40213A>	0.9489	0.8371	1.076	0.4117	Candidate SNP
rs3806597	0.4257	0.7061	2	234302308	UGT1A8,UGT1A9	UGT1A9,UGT1A10,UGT1A5,UGT1A6	UGT1A9	g.IVS1-38111A>	0.9535	0.8416	1.08	0.4552	Candidate SNP
rs11891311	0.3391	0.4808	2	234304049	UGT1A8,UGT1A9	UGT1A9,UGT1A10,UGT1A5,UGT1A6	UGT1A9	g.IVS1-36370G>	0.9878	0.8672	1.125	0.8532	Candidate SNP
rs2018985	0.3734	0.8219	2	234313599	UGT1A8,UGT1A9	UGT1A9,UGT1A10,UGT1A5,UGT1A6	UGT1A9	g.IVS1-26820A>	0.9615	0.8459	1.093	0.5476	Candidate SNP
rs17862875	0.281	0.696	2	234314041	UGT1A8,UGT1A9	UGT1A9,UGT1A10,UGT1A5,UGT1A1	UGT1A9	g.IVS1-26378G>	0.9255	0.8052	1.064	0.2761	Candidate SNP
rs4663963	0.4256	0.7065	2	234314932	UGT1A8,UGT1A9	UGT1A9,UGT1A10,UGT1A5,UGT1A1	UGT1A9	g.IVS1-25487T>	0.9612	0.8483	1.089	0.5347	Candidate SNP
rs4663968	0.05367	1	2	234319883	UGT1A8,UGT1A9	UGT1A9,UGT1A10,UGT1A5,UGT1A1	UGT1A9	g.IVS1-20536T>	0.9721	0.7388	1.279	0.84	Candidate SNP
rs4663969	0.3919	0.408	2	234320052	UGT1A8,UGT1A9	UGT1A9,UGT1A10,UGT1A5,UGT1A1	UGT1A9	g.IVS1-20367C>	0.9779	0.8617	1.11	0.7287	Candidate SNP
rs12466997	0.05382	0.01907	2	234321256	UGT1A8,UGT1A9	UGT1A9,UGT1A10,UGT1A5,UGT1A1	UGT1A9	g.IVS1-19163T>	0.8784	0.6559	1.176	0.3842	Candidate SNP
rs10178992	0.3384	0.05457	2	234322616	UGT1A8,UGT1A9	UGT1A9,UGT1A10,UGT1A5,UGT1A1	UGT1A9	g.IVS1-17803T>	0.9923	0.87	1.132	0.9083	Candidate SNP
rs10179091	0.4247	0.7459	2	234322722	UGT1A8,UGT1A9	UGT1A9,UGT1A10,UGT1A5,UGT1A1	UGT1A9	g.IVS1-17697T>	0.9605	0.8474	1.089	0.5281	Candidate SNP
rs7556676	0.392	0.3204	2	234322989	UGT1A8,UGT1A9	UGT1A9,UGT1A10,UGT1A5,UGT1A1	UGT1A9	g.IVS1-17430A>	0.9858	0.8689	1.118	0.8236	Candidate SNP
rs28900385	0.03188	1	2	234325875	UGT1A8,UGT1A9	UGT1A9,UGT1A10,UGT1A5,UGT1A1	UGT1A9	g.IVS1-14544T>	0.8286	0.5685	1.208	0.3279	Candidate SNP
rs6714634	0.2928	0.9477	2	234329504	UGT1A8,UGT1A9	UGT1A9,UGT1A10,UGT1A5,UGT1A1	UGT1A9	g.IVS1-10915T>	0.9268	0.8044	1.068	0.2929	Candidate SNP
rs4399719	0.4251	0.706	2	234331200	UGT1A8,UGT1A9	UGT1A9,UGT1A10,UGT1A5,UGT1A1	UGT1A9	g.IVS1-9219T>G	0.9659	0.8526	1.094	0.5864	Candidate SNP
rs3755319	0.4256	0.7463	2	234332321	UGT1A8,UGT1A9	UGT1A9,UGT1A10,UGT1A5,LOC339	UGT1A9	g.IVS1-8098A>C	0.9601	0.8473	1.088	0.5229	Candidate SNP
rs28946889	0.263	0.2122	2	234336201	UGT1A8,UGT1A9	UGT1A9,UGT1A10,UGT1A5,LOC339	UGT1A9	g.IVS1-4218G>T	0.9906	0.8598	1.141	0.8959	Candidate SNP
rs3771342	0.1112	1	2	234337402	UGT1A8,UGT1A9	UGT1A9,UGT1A10,UGT1A5,LOC339	UGT1A9	g.IVS1-3017G>T	1.1	0.9083	1.332	0.3295	Candidate SNP
rs4148324	0.3123	0.8062	2	234337461	UGT1A8,UGT1A9	UGT1A9,UGT1A10,UGT1A5,LOC339	UGT1A9	g.IVS1-2958T>G	0.9176	0.8014	1.051	0.2132	Candidate SNP
rs4148325	0.3112	0.8058	2	234338048	UGT1A8,UGT1A9	UGT1A9,UGT1A10,UGT1A5,LOC339	UGT1A9	g.IVS1-2371C>T	0.9198	0.8032	1.053	0.2268	Candidate SNP
rs929596	0.2634	0.6838	2	234339215	UGT1A8,UGT1A9	UGT1A9,UGT1A10,UGT1A5,LOC339	UGT1A9	g.IVS1-1204A>G	0.934	0.8102	1.077	0.3466	Candidate SNP
rs1018124	0.05506	1	2	234340857	UGT1A8,UGT1A9	UGT1A9,UGT1A10,UGT1A5,LOC339	UGT1A9	g.IVS2+307A>G	0.91	0.6916	1.197	0.5005	Candidate SNP
rs2302538	0.1257	0.6308	2	234341152	UGT1A8,UGT1A9	UGT1A9,UGT1A10,UGT1A5,LOC339	UGT1A9	g.IVS2-82T>C	1.012	0.839	1.22	0.9041	Candidate SNP
rs12471326	0.03012	0.6377	2	234341197	UGT1A8,UGT1A9	UGT1A9,UGT1A10,UGT1A5,LOC339	UGT1A9	g.IVS2-37T>C	0.809	0.5466	1.197	0.2894	Candidate SNP
rs11888492	0.1039	0.6712	2	234344713	UGT1A8,UGT1A9	UGT1A9,UGT1A10,UGT1A5,LOC339	UGT1A9	g.IVS4-934C>G	1.077	0.8829	1.313	0.4659	Candidate SNP
rs10929303	0.2107	0.7517	2	234346155	UGT1A8,UGT1A9	UGT1A9,UGT1A10,UGT1A5,LOC339	UGT1A9	g.Ex5+509T>C	1.003	0.862	1.166	0.9724	Candidate SNP
rs8330	0.2261	0.4519	2	234346384	UGT1A8,UGT1A9	UGT1A9,UGT1A10,UGT1A5,LOC339	UGT1A9	g.Ex5-307G>C	0.9953	0.8601	1.152	0.9495	Candidate SNP
rs4148329	0.4149	0.5141	2	234346801	UGT1A8,UGT1A9	UGT1A9,UGT1A10,UGT1A5,LOC339	UGT1A8	g.*856C>T	1.103	0.9742	1.249	0.122	Candidate SNP
rs6717546	0.3574	0.1849	2	234346858	UGT1A8,UGT1A9	UGT1A9,UGT1A10,UGT1A5,LOC339	UGT1A8	g.*913A>G	1.054	0.9284	1.197	0.4151	Candidate SNP
rs1500482	0.2108	0.5271	2	234347777	UGT1A8,UGT1A9	UGT1A9,UGT1A10,UGT1A5,LOC339	UGT1A8	g.*1832T>C	0.9957	0.8566	1.157	0.9552	Candidate SNP
rs11563250	0.1344	1	2	234348089	UGT1A8,UGT1A9	UGT1A9,UGT1A10,UGT1A5,LOC339	UGT1A8	g.*2144A>G	1.132	0.9484	1.352	0.1694	Candidate SNP
rs7586006	0.1351	1	2	234350266	UGT1A8,UGT1A9	UGT1A9,UGT1A10,UGT1A5,LOC339	UGT1A8	g.*4321G>T	1.128	0.9451	1.346	0.1823	Candidate SNP
rs7578153	0.01627	0.3164	2	234350896	UGT1A8,UGT1A9	UGT1A9,UGT1A10,UGT1A5,LOC339	UGT1A8	g.*4951C>T	0.9498	0.58	1.556	0.838	Candidate SNP
rs10203853	0.4767	0.7914	2	234352157	UGT1A8,UGT1A9	UGT1A9,UGT1A10,UGT1A5,LOC339	UGT1A8	g.*6212A>T	0.9827	0.8678	1.113	0.7826	Candidate SNP
rs6431631	0.2089	0.5242	2	234352775	UGT1A8,UGT1A9	UGT1A9,UGT1A10,UGT1A5,LOC339	UGT1A8	g.*6830A>C	1.002	0.8618	1.165	0.9807	Candidate SNP
rs17863803	0.01766	0.362	2	234353066	UGT1A8,UGT1A9	UGT1A9,UGT1A10,UGT1A5,LOC339	UGT1A8	g.*7121A>G	0.8738	0.5367	1.423	0.5876	Candidate SNP
rs4663335	0.1446	1	2	234353829	UGT1A8,UGT1A9	UGT1A9,UGT1A10,UGT1A5,LOC339	UGT1A8	g.*7884A>G	1.177	0.9931	1.395	0.06015	Candidate SNP
rs3864101	0.2252	0.1125	3	188862449	SST	SST	SST	g.*7097C>A	0.9549	0.8198	1.112	0.5535	Candidate SNP
rs10513818	0.08634	0.1782	3	188867546	SST	SST	SST	g.*2000T>C	0.9507	0.7631	1.184	0.6522	Candidate SNP
rs6794112	0.3132	0.6245	3	188873602	SST	SST	SST	g.-2828T>G	0.9432	0.8232	1.081	0.3997	Candidate SNP
rs17728902	0.104	0.3229	3	188873838	SST	SST	SST	g.-3064G>C	1.021	0.8365	1.246	0.838	Candidate SNP
rs6789745	0.1075	0.5822	3	188875688	SST	SST	SST	g.-4914T>A	0.9105	0.7416	1.118	0.3703	Candidate SNP
rs6786957	0.1422	0.1962	3	188878594	SST	SST	SST	g.-7820G>A	1.045	0.8798	1.242	0.6143	Candidate SNP
rs9873218	0.1911	0.6093	3	188883881	SST	SST,RTP2	SST	g.-13107T>G	1.073	0.9206	1.25	0.368	Candidate SNP
rs6802392	0.1899	0.3048	3	188884675	SST	SST,RTP2	SST	g.-13901G>A	1.037	0.8881	1.21	0.647	Candidate SNP
rs6806459	0.3832	0.5777	3	188889479	SST	SST,RTP2	SST	g.-18705T>C	1.065	0.9409	1.206	0.3187	Candidate SNP
rs2942856	0.1025	0.2436	4	69697040	UGT2B10	UGT2B10,LOC642329	UGT2B1	g.-19286C>T	0.9279	0.7548	1.141	0.4772	Candidate SNP
rs11736651	0.08766	0.0001751	4	69702309	UGT2B10	UGT2B10,LOC642329	UGT2B1	g.-14017C>T	0.8995	0.7111	1.138	0.3771	Candidate SNP
rs294769	0.2299	0.7099	4	69710353	UGT2B10	UGT2B10	UGT2B1	g.-5973A>C	1.09	0.9421	1.26	0.2472	Candidate SNP
rs1379809	0.2235	0.879	4	69738116	UGT2B10	UGT2B10	UGT2B1	g.*6929A>G	1.111	0.9591	1.287	0.1607	Candidate SNP
rs6843220	0.1099	0.4998	4	69740862	UGT2B10	UGT2B10	UGT2B1	g.*9675C>T	1.021	0.8411	1.239	0.834	Candidate SNP
rs17147016	0.1779	1	4	69829815	UGT2A3	UGT2A3	UGT2A3	g.Ex6+585A>T	1.073	0.9163	1.257	0.3808	Candidate SNP
rs1458243	0.1239	1	4	69848638	UGT2A3	UGT2A3	UGT2A3	g.IVS1+2715G>A	1.184	0.9868	1.42	0.06919	Candidate SNP
rs11249517	0.1868	0.7283	4	69859512	UGT2A3	UGT2A3	UGT2A3	g.-7444T>C	1.121	0.9614	1.306	0.1453	Candidate SNP
rs2331564	0.1599	0.9213	4	69864643	UGT2A3	UGT2A3	UGT2A3	g.-12575G>C	1.057	0.895	1.249	0.513	Candidate SNP
rs3886644	0.01697	1	4	69867323	UGT2A3	UGT2A3	UGT2A3	g.-15255A>G	1.655	1.092	2.507	0.01749	Candidate SNP
rs3886642	0.1852	0.8616	4	69867596	UGT2A3	UGT2A3	UGT2A3	g.-15528A>G	1.128	0.9661	1.316	0.1278	Candidate SNP
rs7657426	0.3367	0.7236	4	69979598	UGT2B7	UGT2B7	UGT2B7	g.-17229C>T	0.9576	0.8399	1.092	0.5176	Candidate SNP
rs7699955	0.483	0.1134	4	69982326	UGT2B7	UGT2B7	UGT2B7	g.-14501C>G	1.043	0.9202	1.183	0.5084	Candidate SNP
rs11249527	0.4368	0.1369	4	69989574	UGT2B7	UGT2B7	UGT2B7	g.-7253C>T	1.018	0.8986	1.153	0.7808	Candidate SNP
rs7375178	0.4598	0.4229	4	70004268	UGT2B7	UGT2B7	UGT2B7	g.IVS3+1023C>A	1.006	0.8872	1.14	0.9296	Candidate SNP
rs10028494	0.2119	0.05187	4	70005526	UGT2B7	UGT2B7	UGT2B7	g.IVS3-1956A>C	0.9722	0.8335	1.134	0.7197	Candidate SNP
rs3924192	0.4592	0.1648	4	70005553	UGT2B7	UGT2B7	UGT2B7	g.IVS3-1929A>G	1.008	0.888	1.144	0.9052	Candidate SNP
rs3924194	0.1559	0.6872	4	70005681	UGT2B7	UGT2B7	UGT2B7	g.IVS3-1801C>G	1.019	0.8575	1.21	0.8345	Candidate SNP
rs7435335	0.1191	0.5277	4	70005924	UGT2B7	UGT2B7	UGT2B7	g.IVS3-1558G>A	1.123	0.9326	1.351	0.2213	Candidate SNP
rs4356975	0.3404	0.8142	4	70007052	UGT2B7	UGT2B7	UGT2B7	g.IVS3-430C>T	0.9611	0.8431	1.096	0.5524	Candidate SNP
rs6600893	0.4675	0.5935	4	70013490	UGT2B7	UGT2B7	UGT2B7	g.*446C>T	1.006	0.8878	1.14	0.9228	Candidate SNP
rs4535394	0.4643	0.1386	4	70023042	UGT2B7	UGT2B7	UGT2B7	g.*9998C>T	1.013	0.8936	1.148	0.8412	Candidate SNP
rs12502502	0.08588	1	4	70097339	UGT2B11	LOC732478,UGT2B11	UGT2B1	g.*3407C>T	0.9251	0.7376	1.16	0.5003	Candidate SNP
rs4400059	0.1709	0.1332	4	70102440	UGT2B11	LOC732478,UGT2B11	UGT2B1	g.IVS5-1414G>A	1.009	0.8533	1.192	0.9195	Candidate SNP
rs903446	0.4381	0.6297	4	70371090	UGT2B4	UGT2B4	UGT2B4	g.*9850T>C	0.9193	0.8107	1.042	0.1891	Candidate SNP
rs2642849	0.3821	0.9112	4	70372914	UGT2B4	UGT2B4	UGT2B4	g.*8026G>C	0.9269	0.8149	1.054	0.2482	Candidate SNP
rs1603119	0.3033	0.5335	4	70375541	UGT2B4	UGT2B4	UGT2B4	g.*5399C>A	1.006	0.88	1.151	0.9278	Candidate SNP
rs10015297	0.1049	0.0243	4	70375780	UGT2B4	UGT2B4	UGT2B4	g.*5160G>C	0.9236	0.7562	1.128	0.4361	Candidate SNP
rs1569343	0.4174	0.03973	4	70376052	UGT2B4	UGT2B4	UGT2B4	g.*4888A>C	1.073	0.9495	1.213	0.2579	Candidate SNP
rs2736446	0.3142	1	4	70380258	UGT2B4	UGT2B4	UGT2B4	g.*682T>C	1.045	0.9146	1.193	0.5201	Candidate SNP
rs1131878	0.3138	0.7598	4	70380493	UGT2B4	UGT2B4	UGT2B4	g.Ex6-21G>A	1.043	0.9126	1.192	0.5372	Candidate SNP
rs11249442	0.32	0.1571	4	70384946	UGT2B4	UGT2B4	UGT2B4	g.IVS5+569C>T	1.011	0.8857	1.155	0.866	Candidate SNP
rs12645716	0.4336	0.1046	4	70385056	UGT2B4	UGT2B4	UGT2B4	g.IVS5+459A>G	0.9564	0.8451	1.082	0.4808	Candidate SNP
rs2220857	0.2291	0.1498	4	70387326	UGT2B4	UGT2B4	UGT2B4	g.IVS3-323G>A	1.086	0.9415	1.254	0.2564	Candidate SNP
rs2013573	0.2181	0.4885	4	70389067	UGT2B4	UGT2B4	UGT2B4	g.IVS3+679G>A	1.05	0.9057	1.217	0.5175	Candidate SNP
rs3822179	0.0886	0.5164	4	70390784	UGT2B4	UGT2B4	UGT2B4	g.IVS2-907G>T	1.014	0.8183	1.257	0.8972	Candidate SNP
rs13145834	0.2528	0.6757	4	70393657	UGT2B4	UGT2B4	UGT2B4	g.IVS2+343C>T	1.045	0.9077	1.204	0.5387	Candidate SNP
rs7441743	0.3761	0.2587	4	70394283	UGT2B4	UGT2B4	UGT2B4	g.IVS1-135C>T	1.007	0.8866	1.145	0.911	Candidate SNP
rs17614939	0.2273	0.007579	4	70394818	UGT2B4	UGT2B4	UGT2B4	g.IVS1+630T>C	0.9767	0.8428	1.132	0.754	Candidate SNP
rs941389	0.3723	0.3671	4	70396330	UGT2B4	UGT2B4	UGT2B4	g.-161T>G	1.059	0.9335	1.201	0.3738	Candidate SNP
rs2642872	0.2006	0.9346	4	70401801	UGT2B4	UGT2B4	UGT2B4	g.-5632A>C	1.06	0.9102	1.235	0.4517	Candidate SNP
rs1594588	0.1696	0.3035	4	70402989	UGT2B4	UGT2B4	UGT2B4	g.-6820A>G	1.034	0.8799	1.216	0.6831	Candidate SNP
rs2053304	0.1874	0.476	4	70483641	UGT2A1	UGT2A1	UGT2A1	g.*6037G>C	1.063	0.9071	1.245	0.4508	Candidate SNP
rs11929943	0.1816	0.1474	4	70488227	UGT2A1	UGT2A1	UGT2A1	g.*1451G>A	1.037	0.8846	1.216	0.6521	Candidate SNP
rs2288740	0.4017	0.5457	4	70490168	UGT2A1	UGT2A1	UGT2A1	g.IVS6-210G>C	0.9178	0.8095	1.041	0.181	Candidate SNP
rs1432327	0.4051	0.3821	4	70492466	UGT2A1	UGT2A1	UGT2A1	g.IVS6+2318C>T	1.049	0.9267	1.187	0.451	Candidate SNP
rs4148301	0.08449	0.6078	4	70496631	UGT2A1	UGT2A1	UGT2A1	g.Ex4+58G>A	1.115	0.8979	1.384	0.3251	Candidate SNP
rs1158439	0.2114	0.5805	4	70497210	UGT2A1	UGT2A1	UGT2A1	g.IVS3-522T>C	0.9618	0.8271	1.118	0.6128	Candidate SNP
rs1432313	0.1939	1	4	70501399	UGT2A1	UGT2A1	UGT2A1	g.IVS2-1698A>C	1.057	0.906	1.234	0.4786	Candidate SNP
rs11728546	0.3867	0.1334	4	70511917	UGT2A1	UGT2A1	UGT2A1	g.IVS2-12216C>	1.115	0.9843	1.263	0.08695	Candidate SNP
rs6848997	0.2474	0.6705	4	70513560	UGT2A1	UGT2A1	UGT2A1	g.IVS2-13859A>	0.9455	0.8185	1.092	0.4464	Candidate SNP
rs7670819	0.4287	0.7063	4	70516469	UGT2A1	UGT2A1	UGT2A1	g.IVS2-16768T>	0.8508	0.7503	0.9646	0.01167	Candidate SNP
rs13120401	0.05163	1	4	70516599	UGT2A1	UGT2A1	UGT2A1	g.IVS2-16898T>	0.9918	0.7475	1.316	0.9545	Candidate SNP
rs4473712	0.211	0.8124	4	70523393	UGT2A1	UGT2A1	UGT2A1	g.IVS2-23692T>	0.9291	0.7974	1.083	0.3458	Candidate SNP
rs11946382	0.2889	0.6484	4	70524035	UGT2A1	UGT2A1	UGT2A1	g.IVS2+23202C>	1.027	0.8954	1.177	0.7049	Candidate SNP
rs1835829	0.3877	4.137e-05	4	70526480	UGT2A1	UGT2A1	UGT2A1	g.IVS2+20757T>	1.096	0.9688	1.241	0.1449	Candidate SNP
rs10023877	0.02446	1	4	70526644	UGT2A1	UGT2A1	UGT2A1	g.IVS2+20593C>	1.45	1.002	2.097	0.04852	Candidate SNP
rs10005934	0.333	0.8124	4	70528256	UGT2A1	UGT2A1	UGT2A1	g.IVS2+18981G>	1.052	0.9228	1.2	0.4474	Candidate SNP
rs4694027	0.05045	0.7809	4	70528582	UGT2A1	UGT2A1	UGT2A1	g.IVS2+18655A>	1.039	0.7846	1.375	0.7902	Candidate SNP
rs11249454	0.1234	0.4646	4	70533823	UGT2A1	UGT2A1	UGT2A1	g.IVS2+13414A>	1.139	0.95	1.365	0.1597	Candidate SNP
rs7662309	0.2123	0.7531	4	70536569	UGT2A1	UGT2A1	UGT2A1	g.IVS2+10668G>	0.9268	0.7957	1.079	0.3285	Candidate SNP
rs7692074	0.2521	0.7785	4	70536975	UGT2A1	UGT2A1	UGT2A1	g.IVS2+10262A>	1.002	0.868	1.156	0.9815	Candidate SNP
rs17147532	0.1364	0.3699	4	70540493	UGT2A1	UGT2A1	UGT2A1	g.IVS2+6744A>G	0.8	0.6612	0.968	0.02177	Candidate SNP
rs2331685	0.3725	0.9102	4	70542383	UGT2A1	UGT2A1	UGT2A1	g.IVS2+4854G>A	0.9121	0.8022	1.037	0.1598	Candidate SNP
rs1432329	0.253	0.8887	4	70548299	UGT2A1	UGT2A1	UGT2A1	g.IVS1-294G>A	0.9536	0.8261	1.101	0.5169	Candidate SNP
rs4280808	0.207	0.7482	4	70554049	UGT2A1	UGT2A1	UGT2A1	g.-6097A>T	1.06	0.912	1.231	0.4494	Candidate SNP
rs10033854	0.4841	0.8744	4	70554493	UGT2A1	UGT2A1	UGT2A1	g.-6541T>C	0.9464	0.8358	1.072	0.3845	Candidate SNP
rs11729544	0.4719	0.6346	4	70554983	UGT2A1	UGT2A1	UGT2A1	g.-7031G>A	0.9491	0.8385	1.074	0.4091	Candidate SNP
rs10518065	0.1794	0.8582	4	70555186	UGT2A1	UGT2A1	UGT2A1	g.-7234T>C	0.9209	0.7813	1.085	0.3259	Candidate SNP
rs13134357	0.4265	0.02555	4	70555419	UGT2A1	UGT2A1	UGT2A1	g.-7467G>A	0.8994	0.795	1.018	0.09254	Candidate SNP
rs1347047	0.4464	0.01531	4	70556344	UGT2A1	UGT2A1	UGT2A1	g.-8392G>A	0.9185	0.8124	1.038	0.1747	Candidate SNP
rs13138435	0.3762	0.6528	4	70618672	SULT1B1	SULT1B1	SULT1B	g.*8722C>A	0.9825	0.8654	1.115	0.7856	Candidate SNP
rs12507510	0.4841	0.6328	4	70620168	SULT1B1	SULT1B1	SULT1B	g.*7226G>C	1.009	0.8913	1.143	0.8844	Candidate SNP
rs7696239	0.4438	0.4843	4	70621199	SULT1B1	SULT1B1	SULT1B	g.*6195T>C	1.006	0.8867	1.142	0.9222	Candidate SNP
rs17620185	0.1271	0.7208	4	70621927	SULT1B1	SULT1B1	SULT1B	g.*5467T>C	0.857	0.7072	1.039	0.1154	Candidate SNP
rs2292092	0.4254	0.8287	4	70627379	SULT1B1	SULT1B1	SULT1B	g.Ex8-105C>A	1.073	0.9456	1.218	0.2741	Candidate SNP
rs3775781	0.04603	1	4	70630226	SULT1B1	SULT1B1	SULT1B	g.IVS7+582G>A	0.846	0.6188	1.157	0.2949	Candidate SNP
rs13133166	0.4845	0.5241	4	70634788	SULT1B1	SULT1B1	SULT1B	g.IVS4-217G>C	1.071	0.9464	1.213	0.2757	Candidate SNP
rs11731028	0.3396	0.631	4	70637429	SULT1B1	SULT1B1	SULT1B	g.IVS4-2858G>A	1.134	0.9939	1.293	0.06156	Candidate SNP
rs1604747	0.4632	0.7108	4	70648848	SULT1B1	SULT1B1	SULT1B	g.IVS4+1180C>T	0.9938	0.8782	1.125	0.922	Candidate SNP
rs17147633	0.07306	0.04934	4	70675697	SULT1B1	SULT1B1,SULT1D1P	SULT1B	g.-20172T>A	0.9802	0.777	1.237	0.866	Candidate SNP
rs1529039	0.1259	1	4	70736595	SULT1E1	SULT1E1	SULT1E	g.*5705A>G	0.8687	0.7168	1.053	0.1511	Candidate SNP
rs1354362	0.0544	0.5997	4	70737168	SULT1E1	SULT1E1	SULT1E	g.*5132G>T	0.9641	0.7296	1.274	0.7972	Candidate SNP
rs1910465	0.3067	1	4	70739131	SULT1E1	SULT1E1	SULT1E	g.*3169T>C	1.136	0.9937	1.298	0.06191	Candidate SNP
rs1220725	0.1501	0.2074	4	70740955	SULT1E1	SULT1E1	SULT1E	g.*1345G>T	1.066	0.894	1.27	0.4778	Candidate SNP
rs1238574	0.05921	1	4	70743612	SULT1E1	SULT1E1	SULT1E	g.IVS7+856G>A	0.9958	0.766	1.295	0.9751	Candidate SNP
rs4149535	0.197	0.279	4	70748760	SULT1E1	SULT1E1	SULT1E	g.IVS5-661A>C	1.011	0.8653	1.18	0.8943	Candidate SNP
rs3775775	0.08773	0.2465	4	70752871	SULT1E1	SULT1E1	SULT1E	g.IVS4+1653T>C	1.132	0.9151	1.4	0.2535	Candidate SNP
rs11573763	0.05517	0.7977	4	70753626	SULT1E1	SULT1E1	SULT1E	g.IVS4+898C>T	1.008	0.7669	1.325	0.9546	Candidate SNP
rs3775768	0.2881	0.3687	4	70759701	SULT1E1	SULT1E1	SULT1E	g.IVS1+655G>A	0.9708	0.8479	1.111	0.6674	Candidate SNP
rs1881668	0.2755	0.5096	4	70760045	SULT1E1	SULT1E1	SULT1E	g.IVS1+311C>G	0.9669	0.8406	1.112	0.637	Candidate SNP
rs1534672	0.4829	0.09766	4	70760287	SULT1E1	SULT1E1	SULT1E	g.IVS1+69G>A	0.9028	0.7975	1.022	0.1059	Candidate SNP
rs3736599	0.09875	0.4588	4	70760410	SULT1E1	SULT1E1	SULT1E	g.Ex1+50G>A	1.041	0.8454	1.281	0.7066	Candidate SNP
rs4149525	0.1398	0.2272	4	70760988	SULT1E1	SULT1E1	SULT1E	g.-3036A>G	0.9285	0.7748	1.113	0.4221	Candidate SNP
rs13112570	0.3273	0.9045	4	70775170	SULT1E1	SULT1E1	SULT1E	g.-17218T>C	0.986	0.8639	1.126	0.8351	Candidate SNP
rs12506209	0.342	0.7256	4	70776654	SULT1E1	SULT1E1	SULT1E	g.-18702G>A	0.9937	0.8724	1.132	0.9247	Candidate SNP
rs1529041	0.3003	0.9	4	70776751	SULT1E1	SULT1E1	SULT1E	g.-18799G>A	1.017	0.8879	1.164	0.8123	Candidate SNP
rs6814541	0.0459	0.2206	4	70777248	SULT1E1	SULT1E1	SULT1E	g.-19296G>A	1.093	0.8212	1.456	0.541	Candidate SNP
rs1220832	0.3263	0.7193	4	70778546	SULT1E1	SULT1E1	SULT1E	g.-20594T>A	1.039	0.9098	1.186	0.574	Candidate SNP
rs3756426	0.1946	0.6142	5	6666517	SRD5A1	NSUN2,SRD5A1	NSUN2	g.IVS9-1606G>A	0.9727	0.8306	1.139	0.7312	Candidate SNP
rs4701742	0.311	0.1402	5	6666827	SRD5A1	NSUN2,SRD5A1	NSUN2	g.IVS9-1916A>G	1.05	0.9184	1.199	0.4773	Candidate SNP
rs3776433	0.3217	0.7619	5	6668092	SRD5A1	NSUN2,SRD5A1	NSUN2	g.IVS9+1748T>G	1.077	0.944	1.228	0.2711	Candidate SNP
rs11746505	0.3814	0.6157	5	6669408	SRD5A1	NSUN2,SRD5A1	NSUN2	g.IVS9+432A>G	1.046	0.9207	1.188	0.4916	Candidate SNP
rs6887702	0.3087	0.5359	5	6670011	SRD5A1	NSUN2,SRD5A1	NSUN2	g.IVS8-41G>T	1.059	0.9271	1.21	0.3979	Candidate SNP
rs2288444	0.3944	0.6196	5	6672923	SRD5A1	NSUN2,SRD5A1	NSUN2	g.IVS7+296T>C	0.9521	0.8387	1.081	0.4481	Candidate SNP
rs12522757	0.07893	0.4592	5	6673844	SRD5A1	NSUN2,SRD5A1	NSUN2	g.IVS6-433G>T	1.018	0.8047	1.289	0.8791	Candidate SNP
rs12691276	0.3832	0.4036	5	6676085	SRD5A1	NSUN2,SRD5A1	NSUN2	g.IVS5+242A>G	1.066	0.9377	1.211	0.3293	Candidate SNP
rs2288447	0.3897	0.7819	5	6679091	SRD5A1	NSUN2,SRD5A1	NSUN2	g.IVS3-309C>T	0.9474	0.8344	1.076	0.4042	Candidate SNP
rs518673	0.3456	0.5223	5	6682930	SRD5A1	NSUN2,SRD5A1	NSUN2	g.IVS3+2056C>T	0.9467	0.8308	1.079	0.4109	Candidate SNP
rs8192120	0.3569	0.8635	5	6685320	SRD5A1	NSUN2,SRD5A1	NSUN2	g.IVS2-230G>T	0.9703	0.8523	1.105	0.6481	Candidate SNP
rs501999	0.4624	0.3133	5	6688601	SRD5A1	NSUN2,SRD5A1	SRD5A1	g.IVS1+1619T>C	1.065	0.9392	1.207	0.3267	Candidate SNP
rs8192130	0.3822	0.5733	5	6689450	SRD5A1	NSUN2,SRD5A1	SRD5A1	g.IVS1+2468G>A	0.9691	0.8522	1.102	0.6326	Candidate SNP
rs531241	0.4508	0.2423	5	6690380	SRD5A1	NSUN2,SRD5A1	SRD5A1	g.IVS1+3398A>G	1.052	0.9278	1.193	0.4293	Candidate SNP
rs1651074	0.1449	0.9153	5	6691120	SRD5A1	NSUN2,SRD5A1	SRD5A1	g.IVS1+4138G>A	1.003	0.8416	1.196	0.9727	Candidate SNP
rs4702375	0.4012	0.07962	5	6691592	SRD5A1	NSUN2,SRD5A1	SRD5A1	g.IVS1+4610G>A	0.9515	0.8374	1.081	0.4463	Candidate SNP
rs566202	0.4519	0.2203	5	6691946	SRD5A1	NSUN2,SRD5A1	SRD5A1	g.IVS1+4964T>C	1.055	0.9309	1.197	0.3995	Candidate SNP
rs1691052	0.1177	0.7997	5	6692763	SRD5A1	NSUN2,SRD5A1	SRD5A1	g.IVS1+5781T>G	0.9558	0.7871	1.161	0.6487	Candidate SNP
rs7720479	0.3915	0.2016	5	6693049	SRD5A1	NSUN2,SRD5A1	SRD5A1	g.IVS1+6067A>G	0.9323	0.8197	1.06	0.2857	Candidate SNP
rs8192166	0.4015	0.0891	5	6695356	SRD5A1	NSUN2,SRD5A1	SRD5A1	g.IVS1+8374C>T	0.9518	0.8375	1.082	0.4487	Candidate SNP
rs8192207	0.01247	1	5	6709161	SRD5A1	SRD5A1	SRD5A1	g.IVS2-30C>T	1.181	0.6936	2.01	0.5406	Candidate SNP
rs6884552	0.387	0.2654	5	6714966	SRD5A1	SRD5A1	SRD5A1	g.IVS3-963C>T	0.9436	0.8298	1.073	0.3766	Candidate SNP
rs824811	0.2344	0.8257	5	6718781	SRD5A1	SRD5A1	SRD5A1	g.IVS4-2534G>A	1.091	0.9439	1.262	0.2379	Candidate SNP
rs8192236	0.02611	0.2514	5	6718993	SRD5A1	SRD5A1	SRD5A1	g.IVS4-2322G>C	1.14	0.7911	1.643	0.4819	Candidate SNP
rs3797179	0.1332	0.5652	5	6719922	SRD5A1	SRD5A1	SRD5A1	g.IVS4-1393G>A	1.008	0.8388	1.212	0.9302	Candidate SNP
rs6872996	0.2931	0.9483	5	6720102	SRD5A1	SRD5A1	SRD5A1	g.IVS4-1213C>T	0.9898	0.8634	1.135	0.8833	Candidate SNP
rs824809	0.1065	0.4868	5	6721087	SRD5A1	SRD5A1	SRD5A1	g.IVS4-228G>A	0.919	0.7493	1.127	0.4175	Candidate SNP
rs39848	0.4259	0.7463	5	6722762	SRD5A1	SRD5A1	SRD5A1	g.*1380T>C	0.9548	0.8428	1.082	0.4676	Candidate SNP
rs16877779	0.09249	0.636	5	6723649	SRD5A1	SRD5A1	SRD5A1	g.*2267A>G	0.9643	0.7752	1.199	0.7437	Candidate SNP
rs39847	0.3122	0.1577	5	6724959	SRD5A1	SRD5A1	SRD5A1	g.*3577G>A	0.979	0.8575	1.118	0.753	Candidate SNP
rs12716181	0.01835	1	5	6725809	SRD5A1	SRD5A1	SRD5A1	g.*4427C>T	0.6617	0.3888	1.126	0.1281	Candidate SNP
rs30434	0.3847	0.8674	5	6726322	SRD5A1	SRD5A1	SRD5A1	g.*4940T>C	0.9795	0.8618	1.113	0.7516	Candidate SNP
rs1651071	0.4813	0.792	5	6729931	SRD5A1	SRD5A1	SRD5A1	g.*8549G>A	0.9689	0.8553	1.098	0.6199	Candidate SNP
rs1691053	0.09522	0.5407	5	6730165	SRD5A1	SRD5A1	SRD5A1	g.*8783T>C	0.9371	0.757	1.16	0.5512	Candidate SNP
rs13166363	0.273	0.6428	5	6730699	SRD5A1	SRD5A1	SRD5A1	g.*9317A>G	1.041	0.9074	1.194	0.5663	Candidate SNP
rs154632	0.3308	0.2843	5	118797197	HSD17B4	HSD17B4	HSD17B	g.-18972A>C	1.014	0.8906	1.153	0.8385	Candidate SNP
rs384346	0.1434	0.3899	5	118797373	HSD17B4	HSD17B4	HSD17B	g.-18796A>T	1.145	0.9647	1.358	0.1217	Candidate SNP
rs26180	0.4922	0.5937	5	118816095	HSD17B4	HSD17B4	HSD17B	g.-74G>C	0.9482	0.8372	1.074	0.4018	Candidate SNP
rs10478424	0.2351	0.8265	5	118816919	HSD17B4	HSD17B4	HSD17B	g.IVS1+692A>T	0.9091	0.7838	1.054	0.2074	Candidate SNP
rs6897978	0.2136	0.6375	5	118817237	HSD17B4	HSD17B4	HSD17B	g.IVS1+1010A>G	0.9325	0.8003	1.087	0.3703	Candidate SNP
rs26181	0.4223	0.7872	5	118819358	HSD17B4	HSD17B4	HSD17B	g.IVS1-551C>T	1.044	0.9223	1.183	0.4936	Candidate SNP
rs11749784	0.2267	0.9401	5	118820620	HSD17B4	HSD17B4	HSD17B	g.IVS2+658A>G	0.9811	0.846	1.138	0.8013	Candidate SNP
rs10463469	0.1432	0.3897	5	118829659	HSD17B4	HSD17B4	HSD17B	g.IVS2-7843T>C	0.8912	0.7426	1.069	0.2154	Candidate SNP
rs2459726	0.4167	0.6616	5	118838315	HSD17B4	HSD17B4	HSD17B	g.IVS4+261A>T	1.051	0.9276	1.19	0.4364	Candidate SNP
rs25640	0.4676	0.1242	5	118839432	HSD17B4	HSD17B4	HSD17B	g.Ex6+15G>A	0.914	0.8064	1.036	0.1592	Candidate SNP
rs2678070	0.4958	0.562	5	118840079	HSD17B4	HSD17B4	HSD17B	g.IVS6+615A>G	0.905	0.7997	1.024	0.1135	Candidate SNP
rs3850200	0.09161	0.4267	5	118840547	HSD17B4	HSD17B4	HSD17B	g.IVS6-464T>C	1.092	0.8852	1.348	0.4099	Candidate SNP
rs12653702	0.0831	0.6055	5	118852950	HSD17B4	HSD17B4	HSD17B	g.IVS9+73G>C	1.081	0.8672	1.347	0.4892	Candidate SNP
rs7723390	0.07891	0.3519	5	118853689	HSD17B4	HSD17B4	HSD17B	g.IVS9+812T>C	1.106	0.883	1.385	0.3811	Candidate SNP
rs382719	0.4223	0.8706	5	118860744	HSD17B4	HSD17B4	HSD17B	g.IVS12+504T>C	1.041	0.9193	1.178	0.5275	Candidate SNP
rs3756513	0.1286	0.126	5	118860864	HSD17B4	HSD17B4	HSD17B	g.IVS12+624C>G	0.8946	0.7384	1.084	0.2548	Candidate SNP
rs17453681	0.1404	0.4273	5	118872179	HSD17B4	HSD17B4	HSD17B	g.IVS15-556C>G	0.9303	0.7738	1.118	0.4422	Candidate SNP
rs32662	0.4805	0.216	5	118872385	HSD17B4	HSD17B4	HSD17B	g.IVS15-350C>T	0.9036	0.7982	1.023	0.1096	Candidate SNP
rs26183	0.05263	0.7938	5	118877642	HSD17B4	HSD17B4	HSD17B	g.IVS16-933A>G	1.01	0.768	1.329	0.9423	Candidate SNP
rs161857	0.05104	0.5808	5	118884170	HSD17B4	HSD17B4	HSD17B	g.IVS17-4640A>	1.021	0.7731	1.35	0.8813	Candidate SNP
rs10064000	0.3554	0.6461	5	118886378	HSD17B4	HSD17B4	HSD17B	g.IVS17-2432G>	0.9549	0.8396	1.086	0.4823	Candidate SNP
rs11539471	0.08577	0.4998	5	118888837	HSD17B4	HSD17B4	HSD17B	g.Ex18+28T>C	1.12	0.902	1.39	0.3054	Candidate SNP
rs11205	0.4184	0.5148	5	118889612	HSD17B4	HSD17B4	HSD17B	g.Ex19-6A>G	1.008	0.8907	1.142	0.8941	Candidate SNP
rs2636964	0.4376	0.0364	5	118895837	HSD17B4	HSD17B4	HSD17B	g.IVS22+839G>A	1.073	0.9493	1.213	0.2591	Candidate SNP
rs3850201	0.0838	0.6061	5	118903873	HSD17B4	HSD17B4	HSD17B	g.IVS23-1626C>	1.129	0.9095	1.401	0.272	Candidate SNP
rs17388769	0.1361	0.09288	5	118904980	HSD17B4	HSD17B4	HSD17B	g.IVS23-519C>T	1.003	0.8365	1.202	0.9756	Candidate SNP
rs442919	0.3737	0.1153	5	118911114	HSD17B4	HSD17B4	HSD17B	g.*5525G>A	1.054	0.9273	1.199	0.4186	Candidate SNP
rs2560718	0.08284	0.1052	5	118914260	HSD17B4	HSD17B4	HSD17B	g.*8671G>A	1.078	0.867	1.341	0.4984	Candidate SNP
rs463098	0.4332	0.9572	5	118915055	HSD17B4	HSD17B4	HSD17B	g.*9466A>T	1.035	0.9147	1.172	0.5817	Candidate SNP
rs6900902	0.3808	0.03653	6	105342450	HACE1	HACE1	HACE1	g.IVS11-2563T>C	1.003	0.885	1.137	0.9616	PROXY
rs543650	0.3906	0.2691	6	152152636	ESR1	ESR1	ESR1	g.-18104G>T	1.037	0.9143	1.177	0.5683	Candidate SNP
rs9478243	0.07074	0.545	6	152159151	ESR1	ESR1	ESR1	g.-11589A>G	0.9771	0.7647	1.249	0.8532	Candidate SNP
rs2881766	0.1905	0.2322	6	152160812	ESR1	ESR1	ESR1	g.-9928G>T	0.9964	0.8496	1.169	0.9645	Candidate SNP
rs488133	0.3291	0.1529	6	152167137	ESR1	ESR1	ESR1	g.-3603C>T	1.03	0.9036	1.175	0.6552	Candidate SNP
rs10484922	0.08646	0.6119	6	152174010	ESR1	ESR1	ESR1	g.IVS1+2818C>T	1.108	0.8946	1.372	0.3475	Candidate SNP
rs3844508	0.126	0.8109	6	152181735	ESR1	ESR1	ESR1	g.IVS1+10543A>	1.011	0.8402	1.216	0.9105	Candidate SNP
rs9340789	0.07069	0.4238	6	152185581	ESR1	ESR1	ESR1	g.IVS1+14389G>	0.939	0.7359	1.198	0.6127	Candidate SNP
rs7759411	0.01073	1	6	152190563	ESR1	ESR1	ESR1	g.IVS1-14862C>	0.9593	0.5212	1.766	0.8937	Candidate SNP
rs6909023	0.03324	0.6699	6	152195390	ESR1	ESR1	ESR1	g.IVS1-10035G>	0.8906	0.6225	1.274	0.526	Candidate SNP
rs827421	0.4875	0.6733	6	152198815	ESR1	ESR1	ESR1	g.IVS1-6610G>A	1.038	0.9175	1.174	0.5539	Candidate SNP
rs2234693	0.4712	1	6	152205028	ESR1	ESR1	ESR1	g.IVS1-397T>C	0.9829	0.8689	1.112	0.7835	Candidate SNP
rs9340799	0.3576	0.09613	6	152205074	ESR1	ESR1	ESR1	g.IVS1-351A>G	0.9519	0.8383	1.081	0.4474	Candidate SNP
rs9322332	0.4702	0.9159	6	152208494	ESR1	ESR1	ESR1	g.IVS2+2879C>A	0.9819	0.8683	1.11	0.7709	Candidate SNP
rs1709184	0.4185	0.871	6	152224610	ESR1	ESR1	ESR1	g.IVS2-18873T>	0.89	0.7849	1.009	0.06946	Candidate SNP
rs11155818	0.01247	1	6	152225823	ESR1	ESR1	ESR1	g.IVS2-17660G>	0.9287	0.5237	1.647	0.8003	Candidate SNP
rs1709183	0.2814	0.3287	6	152235689	ESR1	ESR1	ESR1	g.IVS2-7794C>T	1.021	0.8916	1.17	0.7602	Candidate SNP
rs11155819	0.3352	0.4777	6	152241052	ESR1	ESR1	ESR1	g.IVS2-2431T>C	0.9468	0.8294	1.081	0.418	Candidate SNP
rs9322335	0.2455	0.4778	6	152241822	ESR1	ESR1	ESR1	g.IVS2-1661T>C	1.009	0.8757	1.163	0.9011	Candidate SNP
rs9322336	0.2026	0.6836	6	152242123	ESR1	ESR1	ESR1	g.IVS2-1360C>T	1.036	0.8899	1.205	0.6507	Candidate SNP
rs4986934	0.03843	1	6	152243568	ESR1	ESR1	ESR1	g.Ex3-32T>C	1.039	0.7557	1.428	0.8149	Candidate SNP
rs9478251	0.02424	0.5755	6	152244972	ESR1	ESR1	ESR1	g.IVS3+1373C>G	0.9848	0.6597	1.47	0.9404	Candidate SNP
rs1913474	0.2318	0.4597	6	152250415	ESR1	ESR1	ESR1	g.IVS3+6816A>G	0.9889	0.8526	1.147	0.8823	Candidate SNP
rs4869748	0.3353	0.08553	6	152267076	ESR1	ESR1	ESR1	g.IVS3+23477T>	0.9412	0.8257	1.073	0.3648	Candidate SNP
rs2347923	0.323	0.004491	6	152269114	ESR1	ESR1	ESR1	g.IVS3+25515C>	0.9654	0.8451	1.103	0.604	Candidate SNP
rs9397072	0.02396	0.5659	6	152281014	ESR1	ESR1	ESR1	g.IVS3-25987C>	0.8891	0.586	1.349	0.5804	Candidate SNP
rs988328	0.1498	0.6799	6	152282843	ESR1	ESR1	ESR1	g.IVS3-24158T>	0.9554	0.8026	1.137	0.6081	Candidate SNP
rs6912184	0.2343	0.7657	6	152301899	ESR1	ESR1	ESR1	g.IVS3-5102G>A	0.9465	0.815	1.099	0.4711	Candidate SNP
rs9371564	0.3359	0.1403	6	152303806	ESR1	ESR1	ESR1	g.IVS3-3195A>G	0.9253	0.8119	1.055	0.2444	Candidate SNP
rs1801132	0.2264	0.7059	6	152307215	ESR1	ESR1	ESR1	g.Ex4-122G>C	0.9609	0.8281	1.115	0.5993	Candidate SNP
rs3020410	0.1306	1	6	152308070	ESR1	ESR1	ESR1	g.IVS4+734A>C	0.9547	0.794	1.148	0.622	Candidate SNP
rs3003917	0.1972	0.7397	6	152308161	ESR1	ESR1	ESR1	g.IVS4+825G>A	0.9348	0.7991	1.094	0.3997	Candidate SNP
rs3020314	0.323	0.7633	6	152312365	ESR1	ESR1	ESR1	g.IVS4+5029C>T	0.9957	0.8728	1.136	0.9485	Candidate SNP
rs3020377	0.3248	0.4705	6	152314091	ESR1	ESR1	ESR1	g.IVS4+6755G>A	0.9843	0.8634	1.122	0.8127	Candidate SNP
rs3020401	0.3188	0.5055	6	152324737	ESR1	ESR1	ESR1	g.IVS4+17401G>	0.9626	0.8432	1.099	0.5731	Candidate SNP
rs1884051	0.3258	1	6	152324972	ESR1	ESR1	ESR1	g.IVS4+17636G>	0.9487	0.8311	1.083	0.4358	Candidate SNP
rs985191	0.1241	0.7159	6	152325151	ESR1	ESR1	ESR1	g.IVS4+17815A>	1.01	0.8379	1.218	0.9138	Candidate SNP
rs985192	0.2003	0.5652	6	152325171	ESR1	ESR1	ESR1	g.IVS4+17835A>	0.9285	0.7945	1.085	0.3509	Candidate SNP
rs3003925	0.2079	0.8104	6	152326151	ESR1	ESR1	ESR1	g.IVS4+18815G>	0.9404	0.8066	1.096	0.4329	Candidate SNP
rs6557177	0.1847	1	6	152326514	ESR1	ESR1	ESR1	g.IVS4+19178T>	0.9701	0.8244	1.141	0.7145	Candidate SNP
rs2347869	0.3711	0.01127	6	152328988	ESR1	ESR1	ESR1	g.IVS4+21652C>	0.9778	0.8578	1.115	0.7369	Candidate SNP
rs1884049	0.1729	0.8539	6	152329060	ESR1	ESR1	ESR1	g.IVS4+21724T>	0.9717	0.8248	1.145	0.7317	Candidate SNP
rs932479	0.1728	0.5146	6	152329730	ESR1	ESR1	ESR1	g.IVS4+22394C>	0.9754	0.8278	1.149	0.7664	Candidate SNP
rs2347871	0.3545	0.2993	6	152334353	ESR1	ESR1	ESR1	g.IVS4+27017G>	0.9893	0.8693	1.126	0.8699	Candidate SNP
rs3020403	0.3035	1	6	152337408	ESR1	ESR1	ESR1	g.IVS4+30072G>	0.9791	0.8518	1.125	0.7662	Candidate SNP
rs2982683	0.2809	0.5144	6	152340128	ESR1	ESR1	ESR1	g.IVS4+32792C>	1.019	0.8875	1.169	0.7919	Candidate SNP
rs9340938	0.0208	0.4657	6	152342306	ESR1	ESR1	ESR1	g.IVS4-32178A>	0.8048	0.506	1.28	0.3591	Candidate SNP
rs726282	0.09373	0.7558	6	152344347	ESR1	ESR1	ESR1	g.IVS4-30137A>	1.012	0.8198	1.25	0.9101	Candidate SNP
rs9397463	0.1493	1	6	152346021	ESR1	ESR1	ESR1	g.IVS4-28463C>	1.018	0.8565	1.211	0.836	Candidate SNP
rs926777	0.2462	0.8872	6	152346740	ESR1	ESR1	ESR1	g.IVS4-27744A>	0.9921	0.8588	1.146	0.9137	Candidate SNP
rs3020407	0.3114	0.9511	6	152348954	ESR1	ESR1	ESR1	g.IVS4-25530G>	0.9588	0.8387	1.096	0.5376	Candidate SNP
rs2144025	0.1435	0.7479	6	152349399	ESR1	ESR1	ESR1	g.IVS4-25085T>	0.9155	0.7667	1.093	0.329	Candidate SNP
rs7743290	0.2211	0.2461	6	152350825	ESR1	ESR1	ESR1	g.IVS4-23659T>	0.9272	0.7951	1.081	0.3349	Candidate SNP
rs9340941	0.04605	0.5414	6	152354839	ESR1	ESR1	ESR1	g.IVS4-19645C>	1.03	0.769	1.38	0.8414	Candidate SNP
rs7757956	0.1254	0.07139	6	152358833	ESR1	ESR1	ESR1	g.IVS4-15651T>	1.048	0.8666	1.266	0.6311	Candidate SNP
rs9340954	0.271	0.343	6	152361865	ESR1	ESR1	ESR1	g.IVS4-12619T>	0.9443	0.8183	1.09	0.4325	Candidate SNP
rs13219476	0.1132	1	6	152367197	ESR1	ESR1	ESR1	g.IVS4-7287T>G	0.8714	0.7107	1.068	0.1857	Candidate SNP
rs9340958	0.08281	0.8636	6	152372366	ESR1	ESR1	ESR1	g.IVS4-2118C>T	0.9706	0.7717	1.221	0.7989	Candidate SNP
rs3020418	0.2709	0.738	6	152386855	ESR1	ESR1	ESR1	g.IVS5+12233G>	0.9739	0.8452	1.122	0.715	Candidate SNP
rs9478265	0.04993	0.08429	6	152390594	ESR1	ESR1	ESR1	g.IVS5+15972G>	0.9564	0.7199	1.271	0.7584	Candidate SNP
rs2982712	0.4134	0.2776	6	152399872	ESR1	ESR1	ESR1	g.IVS5-23947T>	0.9627	0.848	1.093	0.5567	Candidate SNP
rs3020434	0.1586	0.8439	6	152400633	ESR1	ESR1	ESR1	g.IVS5-23186C>	1.053	0.8889	1.247	0.551	Candidate SNP
rs2982734	0.314	0.582	6	152409847	ESR1	ESR1	ESR1	g.IVS5-13972G>	0.9838	0.86	1.125	0.8119	Candidate SNP
rs9341019	0.05405	0.7951	6	152424381	ESR1	ESR1	ESR1	g.IVS6+429A>C	1.177	0.9073	1.528	0.2196	Candidate SNP
rs12199102	0.08466	0.5001	6	152434254	ESR1	ESR1	ESR1	g.IVS6+10302C>	1.072	0.8625	1.333	0.53	Candidate SNP
rs2474148	0.2851	0.7445	6	152454597	ESR1	ESR1	ESR1	g.IVS6-2616G>T	0.97	0.8434	1.116	0.669	Candidate SNP
rs2982900	0.05713	0.6218	6	152456685	ESR1	ESR1	ESR1	g.IVS6-528C>T	1.121	0.8617	1.457	0.3958	Candidate SNP
rs9341052	0.06757	0.8335	6	152458318	ESR1	ESR1	ESR1	g.IVS7+922A>G	1.064	0.8352	1.354	0.6174	Candidate SNP
rs3778099	0.1079	1	6	152460268	ESR1	ESR1	ESR1	g.IVS7-1292T>C	0.9008	0.7321	1.108	0.3234	Candidate SNP
rs2228480	0.188	0.4908	6	152461788	ESR1	ESR1	ESR1	g.Ex8+229G>A	0.9434	0.8055	1.105	0.4698	Candidate SNP
rs3798577	0.465	0.6724	6	152462823	ESR1	ESR1	ESR1	g.Ex8+1264T>C	0.9845	0.869	1.115	0.8054	Candidate SNP
rs1062577	0.07108	0.6913	6	152465598	ESR1	ESR1,SYNE1	ESR1	g.Ex8-502T>A	1.014	0.795	1.292	0.9137	Candidate SNP
rs2813543	0.2355	0.6089	6	152466171	ESR1	ESR1,SYNE1	ESR1	g.*4376A>G	0.8666	0.746	1.007	0.06124	Candidate SNP
rs2747649	0.2442	1	6	152468194	ESR1	ESR1,SYNE1	ESR1	g.*6399C>G	1.092	0.9467	1.26	0.2267	Candidate SNP
rs1543403	0.4662	1	6	152470397	ESR1	ESR1,SYNE1	ESR1	g.*8602C>G	1.076	0.9492	1.22	0.2517	Candidate SNP
rs2813545	0.2206	0.8782	6	152474010	ESR1	ESR1,SYNE1	ESR1	g.*12215C>G	1.084	0.9368	1.255	0.2783	Candidate SNP
rs4870076	0.01838	0.3853	6	152474097	ESR1	ESR1,SYNE1	ESR1	g.*12302C>G	1.139	0.7312	1.773	0.5654	Candidate SNP
rs910416	0.4842	0.4911	6	152474595	ESR1	ESR1,SYNE1	ESR1	g.*12800C>T	0.9369	0.8262	1.062	0.3093	Candidate SNP
rs17161780	0.01876	1	7	99076077	CYP3A5	ZNF498,CYP3A5,CYP3A	CYP3A5	g.*7786C>T	1.104	0.71	1.716	0.6607	Candidate SNP
rs10242455	0.06697	0.2873	7	99078115	CYP3A5	ZNF498,CYP3A5,CYP3A	CYP3A5	g.*5748C>T	1.003	0.7844	1.281	0.9838	Candidate SNP
rs15524	0.07415	0.6993	7	99083850	CYP3A5	ZNF498,CYP3A5,CYP3A	CYP3A5	g.Ex13-98T>C	0.9347	0.7351	1.189	0.5819	Candidate SNP
rs6976017	0.04542	0.5254	7	99087935	CYP3A5	ZNF498,CYP3A5,CYP3A	CYP3A5	g.IVS11+177C>T	0.9587	0.7063	1.301	0.7867	Candidate SNP
rs4646453	0.01906	1	7	99098298	CYP3A5	CYP3A5,CYP3A	CYP3A5	g.IVS9+77G>T	1.021	0.6516	1.599	0.9282	Candidate SNP
rs4646450	0.177	0.7861	7	99104254	CYP3A5	CYP3A5,CYP3A5P1,CYP3A	CYP3A5	g.IVS4-1630C>T	0.8809	0.7449	1.042	0.1385	Candidate SNP
rs776746	0.06683	0.2867	7	99108475	CYP3A5	CYP3A5,CYP3A5P1,CYP3A	CYP3A5	g.IVS3-237G>A	1.005	0.7861	1.284	0.9701	Candidate SNP
rs6945984	0.112	0.6911	7	99186264	CYP3A7,CYP3A4	CYP3A4,CYP3A7,CYP3A5P2,CYP3A	CYP3A5	g.NC_+1786A>G	0.9063	0.7409	1.108	0.3382	Candidate SNP
rs2242480	0.09533	0.6369	7	99199402	CYP3A4	CYP3A4,CYP3A5P2,CYP3A	CYP3A4	g.IVS10+12G>A	0.9375	0.7542	1.165	0.5607	Candidate SNP
rs4646437	0.1017	0.4598	7	99203019	CYP3A4	CYP3A4,CYP3A5P2,CYP3A	CYP3A4	g.IVS7-202C>T	0.97	0.7901	1.191	0.7708	Candidate SNP
rs2246709	0.2757	0.6923	7	99203655	CYP3A4	CYP3A4,CYP3A5P2,CYP3A	CYP3A4	g.IVS7+258T>C	0.9957	0.8658	1.145	0.9522	Candidate SNP
rs2740574	0.03678	0.04032	7	99220032	CYP3A4	CYP3A4,CYP3A	CYP3A	g.NC_+82077G>A	0.9253	0.6654	1.287	0.6447	Candidate SNP
rs2140130	0.03641	0.03743	7	99233896	CYP3A4	CYP3A4,CYP3A	CYP3A	g.NC_+68213G>A	0.9343	0.6716	1.3	0.6864	Candidate SNP
rs2177179	0.03621	0.03535	7	99234010	CYP3A4	CYP3A4,CYP3A	CYP3A	g.NC_+68099C>T	0.9425	0.6772	1.312	0.7252	Candidate SNP
rs800672	0.4545	0.3124	7	99274134	CYP3A43	CYP3A43,CYP3A	CYP3A4	g.IVS2-545G>A	1.038	0.9172	1.174	0.5577	Candidate SNP
rs678040	0.075	1	7	99284982	CYP3A43	CYP3A43,CYP3A	CYP3A4	g.IVS6-123A>G	1.019	0.8071	1.287	0.8735	Candidate SNP
rs680055	0.05856	1	7	99295541	CYP3A43	CYP3A43,OR2AE1,CYP3A	CYP3A4	g.Ex10-9C>G	1.014	0.7787	1.32	0.9194	Candidate SNP
rs472660	0.133	0.4933	7	99298043	CYP3A43	CYP3A43,OR2AE1,CYP3A	CYP3A4	g.IVS11+645G>A	0.9814	0.8161	1.18	0.8416	Candidate SNP
rs1025576	0.401	1	7	99311560	CYP3A43	CYP3A43,OR2AE1,TRIM4,CYP3A	CYP3A4	g.*9999T>G	0.9988	0.8808	1.133	0.9852	Candidate SNP
rs7802161	0.04198	1	7	137393254	AKR1D1	AKR1D1	AKR1D1	g.-18550A>T	1.144	0.8502	1.54	0.374	Candidate SNP
rs12112517	0.4293	0.2592	7	137393707	AKR1D1	AKR1D1	AKR1D1	g.-18097C>A	1.001	0.8817	1.135	0.9936	Candidate SNP
rs10245239	0.2277	0.5491	7	137393776	AKR1D1	AKR1D1	AKR1D1	g.-18028C>T	0.9209	0.7933	1.069	0.2792	Candidate SNP
rs4732284	0.09316	0.2717	7	137394355	AKR1D1	AKR1D1	AKR1D1	g.-17449G>T	0.9477	0.7631	1.177	0.6273	Candidate SNP
rs1424380	0.2035	0.2885	7	137398623	AKR1D1	AKR1D1	AKR1D1	g.-13181C>T	0.9017	0.7718	1.053	0.1922	Candidate SNP
rs2218463	0.1812	0.6492	7	137399695	AKR1D1	AKR1D1	AKR1D1	g.-12109A>C	1.011	0.8581	1.191	0.895	Candidate SNP
rs6954385	0.3716	0.61	7	137400935	AKR1D1	AKR1D1	AKR1D1	g.-10869C>G	0.9287	0.8147	1.059	0.2678	Candidate SNP
rs6954846	0.1978	0.1579	7	137401236	AKR1D1	AKR1D1	AKR1D1	g.-10568A>G	0.9114	0.7797	1.065	0.2437	Candidate SNP
rs7812287	0.1236	0.808	7	137404215	AKR1D1	AKR1D1	AKR1D1	g.-7589T>G	0.9616	0.7959	1.162	0.6852	Candidate SNP
rs17277937	0.4278	0.1763	7	137405683	AKR1D1	AKR1D1	AKR1D1	g.-6121C>T	0.9594	0.8468	1.087	0.5148	Candidate SNP
rs11760991	0.3764	0.3126	7	137408908	AKR1D1	AKR1D1	AKR1D1	g.-2896A>G	0.9474	0.8337	1.077	0.4076	Candidate SNP
rs12668157	0.1544	0.9195	7	137415347	AKR1D1	AKR1D1	AKR1D1	g.IVS1+3450A>T	1.004	0.8457	1.192	0.9626	Candidate SNP
rs2306845	0.02735	0.2895	7	137440477	AKR1D1	AKR1D1	AKR1D1	g.IVS4-116G>T	1.361	0.9615	1.925	0.08214	Candidate SNP
rs2035647	0.1844	0.09044	7	137450109	AKR1D1	AKR1D1	AKR1D1	g.IVS8+1051A>G	0.9742	0.8315	1.141	0.7462	Candidate SNP
rs2035736	0.3606	1	7	137451205	AKR1D1	AKR1D1	AKR1D1	g.IVS8-701G>T	0.9842	0.8635	1.122	0.811	Candidate SNP
rs7785788	0.1883	0.08527	7	137454533	AKR1D1	AKR1D1	AKR1D1	g.*2584G>T	1.011	0.8626	1.186	0.8901	Candidate SNP
rs17169525	0.05929	0.8137	7	137460009	AKR1D1	AKR1D1	AKR1D1	g.*8060C>T	1.224	0.951	1.575	0.1164	Candidate SNP
rs2440798	0.1254	0.7194	7	137462296	AKR1D1	AKR1D1	AKR1D1	g.*10347C>T	0.9888	0.821	1.191	0.9059	Candidate SNP
rs2440799	0.2192	0.4888	7	137462408	AKR1D1	AKR1D1	AKR1D1	g.*10459C>T	1.013	0.8724	1.176	0.868	Candidate SNP
rs6474491	0.2441	0.2536	8	38133005	STAR	STAR,LSM1,ASH2L	STAR	g.-5511G>A	0.9616	0.8346	1.108	0.5882	Candidate SNP
rs2843745	0.07375	0.5673	8	38143780	STAR	STAR,LSM1,BAG4	LSM1	g.IVS3+2697T>A	1.189	0.9489	1.49	0.1325	Candidate SNP
rs2843744	0.3242	0.6736	8	38144332	STAR	STAR,LSM1,BAG4	LSM1	g.IVS3+2145A>G	0.9516	0.8343	1.085	0.4603	Candidate SNP
rs3015656	0.129	0.4815	8	38146640	STAR	STAR,LSM1,BAG4	LSM1	g.IVS2-48C>G	1.083	0.9042	1.298	0.3852	Candidate SNP
rs4738684	0.3388	0.4792	8	59555827	CYP7A1	CYP7A1	CYP7A1	g.*10760T>C	0.8767	0.7676	1.001	0.05226	Candidate SNP
rs10087499	0.254	0.05202	8	59557523	CYP7A1	CYP7A1	CYP7A1	g.*9064C>A	1.147	0.9986	1.317	0.05232	Candidate SNP
rs10957057	0.1174	0.7042	8	59562894	CYP7A1	LOC137885,CYP7A1	CYP7A1	g.*3693G>A	1.078	0.8947	1.299	0.4293	Candidate SNP
rs8192879	0.3926	0.7809	8	59566130	CYP7A1	LOC137885,CYP7A1	CYP7A1	g.Ex6+758G>A	1.015	0.8941	1.151	0.822	Candidate SNP
rs8192877	0.153	0.1528	8	59566995	CYP7A1	LOC137885,CYP7A1	CYP7A1	g.IVS5-108T>C	1.024	0.8624	1.215	0.7895	Candidate SNP
rs11786580	0.1989	0.1597	8	59568494	CYP7A1	LOC137885,CYP7A1	CYP7A1	g.IVS4-853G>A	1.11	0.9544	1.291	0.1753	Candidate SNP
rs6997473	0.0464	1	8	59568777	CYP7A1	LOC137885,CYP7A1	CYP7A1	g.IVS4+842T>C	1.27	0.9683	1.666	0.08414	Candidate SNP
rs1457043	0.4102	0.4451	8	59572993	CYP7A1	LOC137885,CYP7A1	CYP7A1	g.IVS2+349G>A	0.9402	0.8296	1.066	0.3345	Candidate SNP
rs1457042	0.3855	0.8669	8	59573186	CYP7A1	LOC137885,CYP7A1	CYP7A1	g.IVS2+156G>A	1.005	0.8852	1.142	0.9343	Candidate SNP
rs8192870	0.3458	0.2949	8	59574620	CYP7A1	LOC137885,CYP7A1	CYP7A1	g.IVS1+512A>C	0.8758	0.7675	0.9995	0.04913	Candidate SNP
rs3824260	0.3904	0.5789	8	59575744	CYP7A1	LOC137885,CYP7A1	CYP7A1	g.-532T>C	0.9307	0.8197	1.057	0.2681	Candidate SNP
rs1023652	0.3861	0.3439	8	59583170	CYP7A1	LOC137885,CYP7A1	CYP7A1	g.-7958G>C	0.9528	0.8381	1.083	0.4596	Candidate SNP
rs2280870	0.273	0.6428	8	65661746	CYP7B1	BHLHB5,CYP7B1	CYP7B1	g.*10006A>C	0.9847	0.8571	1.131	0.8276	Candidate SNP
rs1451868	0.2155	0.8761	8	65662040	CYP7B1	BHLHB5,CYP7B1	CYP7B1	g.*9712C>T	1.02	0.8781	1.186	0.7919	Candidate SNP
rs1376772	0.05402	0.795	8	65662127	CYP7B1	BHLHB5,CYP7B1	CYP7B1	g.*9625T>C	1.202	0.923	1.566	0.1719	Candidate SNP
rs16931331	0.2083	0.5228	8	65666584	CYP7B1	BHLHB5,CYP7B1	CYP7B1	g.*5168T>C	0.9943	0.8543	1.157	0.941	Candidate SNP
rs3779869	0.0651	1	8	65680911	CYP7B1	CYP7B1	CYP7B1	g.IVS4-943G>C	1.009	0.7871	1.293	0.9443	Candidate SNP
rs3779874	0.2741	0.2079	8	65685658	CYP7B1	CYP7B1	CYP7B1	g.IVS4+4479G>A	0.9898	0.8616	1.137	0.8848	Candidate SNP
rs7005708	0.3815	0.5027	8	65717523	CYP7B1	CYP7B1	CYP7B1	g.IVS1-17873T>	0.9889	0.8711	1.123	0.8626	Candidate SNP
rs4350019	0.1427	0.8301	8	65726982	CYP7B1	CYP7B1	CYP7B1	g.IVS1-27332T>	1.052	0.8822	1.254	0.5745	Candidate SNP
rs1007219	0.3146	0.6694	8	65739340	CYP7B1	CYP7B1	CYP7B1	g.IVS1-39690T>	0.9898	0.8664	1.131	0.8801	Candidate SNP
rs16931360	0.06623	1	8	65743415	CYP7B1	CYP7B1	CYP7B1	g.IVS1-43765G>	0.9911	0.7736	1.27	0.9438	Candidate SNP
rs13261981	0.1709	0.7804	8	65767331	CYP7B1	CYP7B1	CYP7B1	g.IVS1-67681T>	0.9162	0.7738	1.085	0.3103	Candidate SNP
rs10957321	0.4808	0.0001694	8	65768432	CYP7B1	CYP7B1	CYP7B1	g.IVS1-68782C>	1.017	0.9046	1.143	0.7784	Candidate SNP
rs2356986	0.233	0.6589	8	65776980	CYP7B1	CYP7B1	CYP7B1	g.IVS1-77330G>	0.9949	0.8576	1.154	0.9462	Candidate SNP
rs10087071	0.2196	0.877	8	65801297	CYP7B1	CYP7B1	CYP7B1	g.IVS1+72280A>	1.07	0.9221	1.241	0.3736	Candidate SNP
rs6472152	0.02458	1	8	65838707	CYP7B1	CYP7B1	CYP7B1	g.IVS1+34870G>	1.079	0.7272	1.602	0.7045	Candidate SNP
rs13276608	0.09945	0.4606	8	65844405	CYP7B1	CYP7B1	CYP7B1	g.IVS1+29172G>	1.018	0.8273	1.252	0.8673	Candidate SNP
rs4480156	0.2095	0.2661	8	65847702	CYP7B1	CYP7B1	CYP7B1	g.IVS1+25875A>	0.9868	0.8453	1.152	0.8662	Candidate SNP
rs6980478	0.1678	0.4503	8	65883288	CYP7B1	CYP7B1	CYP7B1	g.-9589T>C	1.007	0.8523	1.191	0.9303	Candidate SNP
rs6472155	0.5036	0.06094	8	65892761	CYP7B1	CYP7B1	CYP7B1	g.-19062T>C	0.8876	0.7851	1.003	0.05672	Candidate SNP
rs6995180	0.4418	0.5929	8	143943431	CYP11B1	GML,CYP11B1,LOC646338	CYP11B	g.*9359G>C	0.9613	0.8489	1.089	0.5341	Candidate SNP
rs5297	0.08102	1	8	143952659	CYP11B1	CYP11B1,LOC646338	CYP11B	g.Ex9+246T>C	1.09	0.8738	1.361	0.4438	Candidate SNP
rs9657021	0.02737	0.2897	8	143956274	CYP11B1	CYP11B1,LOC646338	CYP11B	g.IVS2-634A>G	0.9197	0.6262	1.351	0.6696	Candidate SNP
rs7833415	0.43	0.5884	8	143957169	CYP11B1	CYP11B1,LOC646338	CYP11B	g.IVS2+281C>G	0.9814	0.8673	1.111	0.7659	Candidate SNP
rs5280	0.0142	1	8	143958295	CYP11B1	CYP11B1	CYP11B	g.-63C>T	1.508	0.9509	2.392	0.08084	Candidate SNP
rs4736349	0.4463	0.5931	8	143964434	CYP11B1	CYP11B1	CYP11B	g.-6202G>A	1.006	0.8894	1.137	0.929	Candidate SNP
rs7821838	0.08043	1	8	143981770	CYP11B2	CYP11B2	CYP11B	g.*8627G>A	1.107	0.8867	1.382	0.3691	Candidate SNP
rs4736319	0.09626	0.5472	8	143981882	CYP11B2	CYP11B2	CYP11B	g.*8515C>T	1.174	0.958	1.439	0.1221	Candidate SNP
rs4736358	0.01663	1	8	143984312	CYP11B2	CYP11B2	CYP11B	g.*6085G>A	1.287	0.8233	2.012	0.2682	Candidate SNP
rs4736359	0.4411	0.5934	8	143984429	CYP11B2	CYP11B2	CYP11B	g.*5968C>A	0.9822	0.8676	1.112	0.7768	Candidate SNP
rs6433	0.4417	0.5571	8	143990642	CYP11B2	CYP11B2	CYP11B	g.IVS8-131G>A	0.9797	0.8654	1.109	0.7453	Candidate SNP
rs11781082	0.2651	0.1992	8	143996903	CYP11B2	CYP11B2	CYP11B	g.-644T>C	0.9869	0.8604	1.132	0.8499	Candidate SNP
rs7016924	0.4592	0.5235	8	144003075	CYP11B2	CYP11B2	CYP11B	g.-6816T>C	0.989	0.8745	1.119	0.8603	Candidate SNP
rs6988985	0.4796	0.1398	8	144004106	CYP11B2	CYP11B2	CYP11B	g.-7847G>A	0.9236	0.8177	1.043	0.2007	Candidate SNP
rs2479827	0.3314	0.01254	9	98028250	HSD17B3	HSD17B3	HSD17B	g.*9312T>C	0.9177	0.8058	1.045	0.1955	Candidate SNP
rs8190581	0.06098	0.01775	9	98035673	HSD17B3	HSD17B3	HSD17B	g.*1889C>T	0.7628	0.5787	1.005	0.05455	Candidate SNP
rs2026003	0.1598	0.3783	9	98036548	HSD17B3	HSD17B3	HSD17B	g.*1014A>G	0.9909	0.8361	1.174	0.9161	Candidate SNP
rs6479179	0.4879	0.1547	9	98040403	HSD17B3	HSD17B3	HSD17B	g.IVS10+2458A>	1.077	0.9534	1.215	0.2339	Candidate SNP
rs12552648	0.05128	0.7872	9	98041316	HSD17B3	HSD17B3	HSD17B	g.IVS10+1545G>	0.6895	0.5034	0.9444	0.02053	Candidate SNP
rs1927882	0.4262	0.8717	9	98042576	HSD17B3	HSD17B3	HSD17B	g.IVS10+285G>C	0.9845	0.8689	1.115	0.8061	Candidate SNP
rs2476920	0.2712	0.6889	9	98043478	HSD17B3	HSD17B3	HSD17B	g.IVS9-468A>G	0.9697	0.8433	1.115	0.6662	Candidate SNP
rs913580	0.4865	0.09185	9	98046710	HSD17B3	HSD17B3	HSD17B	g.IVS8-213A>G	0.9144	0.81	1.032	0.1481	Candidate SNP
rs2243595	0.1589	0.4311	9	98047728	HSD17B3	HSD17B3	HSD17B	g.IVS7-199C>T	1.006	0.8497	1.192	0.9403	Candidate SNP
rs1807197	0.4861	0.09162	9	98048051	HSD17B3	HSD17B3	HSD17B	g.IVS7-522A>G	0.9159	0.8113	1.034	0.1556	Candidate SNP
rs2253502	0.2238	0.4493	9	98048264	HSD17B3	HSD17B3	HSD17B	g.IVS7+395C>T	0.9201	0.7914	1.07	0.2785	Candidate SNP
rs912461	0.4321	0.7886	9	98049978	HSD17B3	HSD17B3	HSD17B	g.IVS6-1285G>A	0.9673	0.8541	1.096	0.601	Candidate SNP
rs407179	0.2696	0.9467	9	98052098	HSD17B3	HSD17B3	HSD17B	g.IVS5-209G>A	0.9622	0.836	1.107	0.5912	Candidate SNP
rs729390	0.2694	1	9	98052349	HSD17B3	HSD17B3	HSD17B	g.IVS5-460G>A	0.9616	0.8354	1.107	0.585	Candidate SNP
rs8190542	0.0232	0.03872	9	98053298	HSD17B3	HSD17B3	HSD17B	g.IVS5+223C>T	0.9496	0.63	1.431	0.8048	Candidate SNP
rs8190541	0.2864	0.8467	9	98053437	HSD17B3	HSD17B3	HSD17B	g.IVS5+84G>A	0.9818	0.8563	1.126	0.7922	Candidate SNP
rs2026001	0.3779	0.1451	9	98055916	HSD17B3	HSD17B3	HSD17B	g.IVS3-903A>C	0.962	0.8472	1.092	0.55	Candidate SNP
rs379734	0.1581	0.373	9	98056225	HSD17B3	HSD17B3	HSD17B	g.IVS3+746G>A	0.9885	0.8336	1.172	0.8938	Candidate SNP
rs370438	0.1554	0.4836	9	98056717	HSD17B3	HSD17B3	HSD17B	g.IVS3+254T>G	0.9887	0.8332	1.173	0.8969	Candidate SNP
rs8190536	0.1917	0.8647	9	98056741	HSD17B3	HSD17B3	HSD17B	g.IVS3+230G>C	0.9395	0.8008	1.102	0.4438	Candidate SNP
rs8190534	0.2002	0.6214	9	98058102	HSD17B3	HSD17B3	HSD17B	g.IVS2-1056G>C	1.095	0.9431	1.272	0.2329	Candidate SNP
rs2257157	0.4459	1	9	98058263	HSD17B3	HSD17B3	HSD17B	g.IVS2-1217T>C	1.053	0.9297	1.192	0.4175	Candidate SNP
rs7039978	0.4785	0.6731	9	98061403	HSD17B3	HSD17B3	HSD17B	g.IVS2-4357T>C	1.096	0.9666	1.242	0.1529	Candidate SNP
rs2476923	0.4505	0.7905	9	98061482	HSD17B3	HSD17B3	HSD17B	g.IVS2-4436T>C	1.06	0.9348	1.202	0.3637	Candidate SNP
rs10739847	0.4608	0.7106	9	98067424	HSD17B3	HSD17B3	HSD17B	g.IVS2-10378A>	1.039	0.9162	1.178	0.5513	Candidate SNP
rs11788785	0.1465	0.6726	9	98071449	HSD17B3	HSD17B3	HSD17B	g.IVS2-14403C>	0.9186	0.7692	1.097	0.3483	Candidate SNP
rs9299363	0.3615	0.7317	9	98072745	HSD17B3	HSD17B3	HSD17B	g.IVS2-15699C>	1.025	0.9002	1.167	0.7099	Candidate SNP
rs13302476	0.149	0.6773	9	98075007	HSD17B3	HSD17B3	HSD17B	g.IVS2-17961A>	0.8907	0.7459	1.064	0.2009	Candidate SNP
rs2476927	0.3791	0.6138	9	98077851	HSD17B3	HSD17B3	HSD17B	g.IVS2-20805C>	1.095	0.9631	1.246	0.1652	Candidate SNP
rs1983828	0.3643	0.9546	9	98080322	HSD17B3	HSD17B3	HSD17B	g.IVS2+20197A>	1.016	0.8922	1.157	0.811	Candidate SNP
rs280663	0.3731	0.7347	9	98089522	HSD17B3	HSD17B3	HSD17B	g.IVS2+10997A>	1.082	0.9512	1.23	0.2312	Candidate SNP
rs8190512	0.4695	0.9579	9	98089921	HSD17B3	HSD17B3	HSD17B	g.IVS2+10598G>	1.027	0.906	1.165	0.673	Candidate SNP
rs2479828	0.09695	0.06892	9	98090615	HSD17B3	HSD17B3	HSD17B	g.IVS2+9904T>C	0.8651	0.6996	1.07	0.1811	Candidate SNP
rs1119864	0.341	0.9532	9	98094425	HSD17B3	HSD17B3	HSD17B	g.IVS2+6094A>G	1.023	0.8958	1.167	0.7416	Candidate SNP
rs9409407	0.1032	0.3949	9	98095070	HSD17B3	HSD17B3	HSD17B	g.IVS2+5449C>A	1.164	0.955	1.42	0.1323	Candidate SNP
rs11788083	0.1466	0.3997	9	98096030	HSD17B3	HSD17B3	HSD17B	g.IVS2+4489T>C	0.9053	0.7587	1.08	0.27	Candidate SNP
rs8190478	0.3574	1	9	98104704	HSD17B3	SLC35D2,HSD17B3	HSD17B	g.-496C>T	1.089	0.9574	1.239	0.1943	Candidate SNP
rs1927886	0.3686	0.9099	9	98107134	HSD17B3	SLC35D2,HSD17B3	HSD17B	g.-2926C>T	1.071	0.9423	1.217	0.2944	Candidate SNP
rs11788621	0.2053	1	9	98109051	HSD17B3	SLC35D2,HSD17B3	HSD17B	g.-4843G>A	0.9961	0.8529	1.163	0.9605	Candidate SNP
rs958831	0.4565	0.0001282	9	98112014	HSD17B3	SLC35D2,HSD17B3	HSD17B	g.-7806C>G	1.087	0.9649	1.224	0.1703	Candidate SNP
rs12552312	0.4582	0.0107	9	98113901	HSD17B3	SLC35D2,HSD17B3	HSD17B	g.-9693T>C	1.083	0.9571	1.226	0.2061	Candidate SNP
rs1138695	0.4439	0.3116	9	98115873	HSD17B3	SLC35D2,HSD17B3	HSD17B	g.-11665A>G	1.099	0.9721	1.243	0.1314	Candidate SNP
rs10820329	0.4951	0.8317	9	98118112	HSD17B3	SLC35D2,HSD17B3	HSD17B	g.-13904T>G	1.042	0.9201	1.181	0.5152	Candidate SNP
rs10120552	0.04399	0.1073	9	98120283	HSD17B3	SLC35D2,HSD17B3	HSD17B	g.-16075G>A	0.6564	0.4584	0.9399	0.02156	Candidate SNP
rs4743722	0.4439	0.311	9	98121333	HSD17B3	SLC35D2,HSD17B3	HSD17B	g.-17125T>C	1.097	0.9694	1.241	0.1426	Candidate SNP
rs2026002	0.1254	0.8101	9	98124002	HSD17B3	SLC35D2,HSD17B3	SLC35D	g.IVS11+99C>T	0.8693	0.7162	1.055	0.1565	Candidate SNP
rs4339935	0.4823	0.752	10	4976044	AKR1C1	AKR1C1	AKR1C1	g.-19592G>T	0.9836	0.8707	1.111	0.7904	Candidate SNP
rs7093917	0.458	0.7106	10	4980299	AKR1C1	AKR1C1	AKR1C1	g.-15337C>T	0.9912	0.8772	1.12	0.8867	Candidate SNP
rs4323780	0.4692	0.3695	10	4980339	AKR1C1	AKR1C1	AKR1C1	g.-15297C>T	1.002	0.8863	1.132	0.9778	Candidate SNP
rs11252845	0.06424	0.6578	10	4983815	AKR1C1	AKR1C1	AKR1C1	g.-11821T>C	0.9084	0.7025	1.175	0.4641	Candidate SNP
rs7908994	0.1021	0.2493	10	4998383	AKR1C1	AKR1C1	AKR1C1	g.IVS2+110C>T	1.036	0.846	1.268	0.7341	Candidate SNP
rs12264914	0.2669	0.3118	10	4998809	AKR1C1	AKR1C1	AKR1C1	g.IVS2-310A>C	1.093	0.953	1.253	0.2042	Candidate SNP
rs2961611	0.07038	0.0008611	10	5001460	AKR1C1	AKR1C1	AKR1C1	g.IVS5+324T>C	1.105	0.8638	1.414	0.4269	Candidate SNP
rs11252861	0.4356	0.742	10	5014394	AKR1C1,AKR1C2	AKR1C1,AKR1C2	AKR1C1	g.*4459C>T	1.101	0.9707	1.249	0.1344	Candidate SNP
rs7909151	0.4749	0.4589	10	5016096	AKR1C1,AKR1C2	AKR1C1,AKR1C2	AKR1C1	g.*6161A>G	0.8976	0.7932	1.016	0.08688	Candidate SNP
rs7909924	0.1645	0.7013	10	5016680	AKR1C1,AKR1C2	AKR1C1,AKR1C2	AKR1C1	g.*6745A>G	0.9133	0.7704	1.083	0.2961	Candidate SNP
rs11252864	0.392	0.7799	10	5017948	AKR1C1,AKR1C2	AKR1C1,AKR1C2	AKR1C1	g.*8013C>G	0.9387	0.8273	1.065	0.3262	Candidate SNP
rs11252867	0.2497	0.833	10	5020368	AKR1C2	AKR1C1,AKR1C2	AKR1C2	g.*1819T>A	1.051	0.9124	1.211	0.4895	Candidate SNP
rs9804392	0.1567	0.1524	10	5026441	AKR1C2	AKR1C1,AKR1C2	AKR1C2	g.IVS9+1070C>T	0.8759	0.734	1.045	0.1414	Candidate SNP
rs2518044	0.2711	0.5489	10	5030637	AKR1C2	AKR1C2	AKR1C2	g.IVS7+180G>A	0.953	0.8286	1.096	0.4993	Candidate SNP
rs2854482	0.03534	0.6983	10	5033821	AKR1C2	AKR1C2	AKR1C2	g.Ex4+53T>A	0.8952	0.6335	1.265	0.5305	Candidate SNP
rs1937868	0.09158	0.2011	10	5038367	AKR1C2	AKR1C2	AKR1C2	g.IVS2+1232A>G	1.106	0.8991	1.362	0.3396	Candidate SNP
rs1937856	0.1662	0.1771	10	5044148	AKR1C2	AKR1C2	AKR1C2	g.IVS1-4450C>T	0.9324	0.7882	1.103	0.414	Candidate SNP
rs1937855	0.2067	0.6242	10	5044208	AKR1C2	AKR1C2	AKR1C2	g.IVS1-4510C>T	0.9942	0.8528	1.159	0.9406	Candidate SNP
rs7082231	0.1377	0.7389	10	5045843	AKR1C2	AKR1C2	AKR1C2	g.IVS1+4249G>A	1.101	0.9259	1.31	0.2754	Candidate SNP
rs12769178	0.1504	0.0535	10	5046717	AKR1C2	AKR1C2	AKR1C2	g.IVS1+3375C>G	1.062	0.8822	1.279	0.5242	Candidate SNP
rs1937889	0.04965	1	10	5047741	AKR1C2	AKR1C2	AKR1C2	g.IVS1+2351T>C	0.8417	0.6234	1.136	0.2606	Candidate SNP
rs7915365	0.485	0.4926	10	5047814	AKR1C2	AKR1C2	AKR1C2	g.IVS1+2278G>C	0.9934	0.8773	1.125	0.9171	Candidate SNP
rs12414884	0.4993	0.9579	10	5053398	AKR1C2	AKR1C2	AKR1C2	g.-17370C>A	0.984	0.8687	1.115	0.7993	Candidate SNP
rs4143630	0.4851	0.958	10	5053944	AKR1C2	AKR1C2	AKR1C2	g.-17916G>A	0.9628	0.8501	1.091	0.5512	Candidate SNP
rs4143631	0.2849	0.173	10	5054494	AKR1C2	AKR1C2	AKR1C2	g.-18466G>A	1.014	0.8846	1.163	0.8372	Candidate SNP
rs7099757	0.3535	0.6045	10	5054811	AKR1C2	AKR1C2	AKR1C2	g.-18783T>G	0.9765	0.8573	1.112	0.7206	Candidate SNP
rs17134158	0.2749	1	10	5055166	AKR1C2	AKR1C2	AKR1C2	g.-19138G>A	0.9897	0.8608	1.138	0.8839	Candidate SNP
rs11252887	0.284	0.3313	10	5055248	AKR1C2	AKR1C2	AKR1C2	g.-19220G>A	1.036	0.9038	1.188	0.6092	Candidate SNP
rs2398193	0.07007	0.4114	10	5055756	AKR1C2	AKR1C2	AKR1C2	g.-19728G>A	0.8585	0.6679	1.103	0.2333	Candidate SNP
rs11252889	0.04164	0.7345	10	5057108	AKR1C2	AKR1C2	AKR1C2	g.-21080G>A	0.5163	0.3506	0.7604	0.0008184	Candidate SNP
rs10795227	0.2761	0.8947	10	5058160	AKR1C2	AKR1C2	AKR1C2	g.-22132T>C	0.9868	0.8584	1.134	0.8513	Candidate SNP
rs17133974	0.169	0.4548	10	5065366	AKR1C2	AKR1C2	AKR1C2	g.-29338T>C	0.9838	0.8345	1.16	0.846	Candidate SNP
rs7080470	0.2848	0.6055	10	5065724	AKR1C2	AKR1C2	AKR1C2	g.-29696T>A	1.078	0.9407	1.235	0.2807	Candidate SNP
rs7923027	0.2673	0.5916	10	5107424	AKR1C3	AKR1C3	AKR1C3	g.-19212A>G	0.9171	0.7954	1.057	0.2332	Candidate SNP
rs10752001	0.1923	0.9324	10	5108845	AKR1C3	AKR1C3	AKR1C3	g.-17791C>T	1.106	0.9468	1.291	0.2047	Candidate SNP
rs7901781	0.1942	0.3544	10	5109544	AKR1C3	AKR1C3	AKR1C3	g.-17092C>T	1.086	0.9314	1.267	0.2912	Candidate SNP
rs11597709	0.07153	0.0431	10	5112426	AKR1C3	AKR1C3	AKR1C3	g.-14210A>G	0.8434	0.6573	1.082	0.1805	Candidate SNP
rs11596264	0.2029	0.2902	10	5113055	AKR1C3	AKR1C3	AKR1C3	g.-13581A>T	0.9248	0.7921	1.08	0.3226	Candidate SNP
rs6601900	0.4443	0.8313	10	5113136	AKR1C3	AKR1C3	AKR1C3	g.-13500A>G	1.033	0.912	1.169	0.6115	Candidate SNP
rs10795243	0.2024	0.2542	10	5113269	AKR1C3	AKR1C3	AKR1C3	g.-13367C>G	0.9359	0.8019	1.092	0.4008	Candidate SNP
rs6601901	0.3549	0.02733	10	5113507	AKR1C3	AKR1C3	AKR1C3	g.-13129T>G	1.061	0.9334	1.205	0.3668	Candidate SNP
rs10904411	0.1895	0.3912	10	5114755	AKR1C3	AKR1C3	AKR1C3	g.-11881C>T	1.099	0.9409	1.284	0.2333	Candidate SNP
rs1937905	0.1616	0.497	10	5120610	AKR1C3	AKR1C3	AKR1C3	g.-6026G>A	0.8646	0.7265	1.029	0.1013	Candidate SNP
rs11252932	0.2078	0.575	10	5121180	AKR1C3	AKR1C3	AKR1C3	g.-5456A>G	1.045	0.896	1.219	0.5732	Candidate SNP
rs4880708	0.3897	0.3194	10	5122275	AKR1C3	AKR1C3	AKR1C3	g.-4361C>T	0.8752	0.7695	0.9953	0.04214	Candidate SNP
rs10904415	0.3625	0.2775	10	5126203	AKR1C3	AKR1C3	AKR1C3	g.-433C>T	1.078	0.9489	1.225	0.2476	Candidate SNP
rs17396032	0.06968	0.06124	10	5127846	AKR1C3	AKR1C3	AKR1C3	g.IVS1-756A>G	1.211	0.9634	1.523	0.1008	Candidate SNP
rs2298305	0.1146	0.008279	10	5129886	AKR1C3	AKR1C3	AKR1C3	g.IVS3+144C>A	1.186	0.9837	1.429	0.07391	Candidate SNP
rs4881400	0.2186	0.5378	10	5134037	AKR1C3	AKR1C3	AKR1C3	g.IVS5-256T>G	0.89	0.7645	1.036	0.1329	Candidate SNP
rs12242350	0.2278	0.6533	10	5134063	AKR1C3	AKR1C3	AKR1C3	g.IVS5-230C>G	0.9243	0.7957	1.074	0.3032	Candidate SNP
rs3750566	0.162	0.6981	10	5134523	AKR1C3	LOC643789,AKR1C3	AKR1C3	g.IVS6+121A>G	0.8637	0.726	1.028	0.09835	Candidate SNP
rs10795245	0.4214	0.004614	10	5135723	AKR1C3	LOC643789,AKR1C3	AKR1C3	g.IVS7+881C>G	0.8179	0.7184	0.9312	0.002383	Candidate SNP
rs11252945	0.2225	0.2497	10	5136488	AKR1C3	LOC643789,AKR1C3	AKR1C3	g.IVS7-1299C>T	0.933	0.8026	1.084	0.3661	Candidate SNP
rs2275928	0.4082	0.2527	10	5137909	AKR1C3	LOC643789,AKR1C3	AKR1C3	g.IVS8+40G>A	0.9876	0.8707	1.12	0.8462	Candidate SNP
rs4641368	0.1669	0.5712	10	5138453	AKR1C3	LOC643789,AKR1C3	AKR1C3	g.IVS8+584C>T	0.9091	0.7673	1.077	0.2705	Candidate SNP
rs4242785	0.2414	0.5638	10	5139144	AKR1C3	LOC643789,AKR1C3	AKR1C3	g.IVS8-509A>G	1.104	0.9568	1.274	0.1756	Candidate SNP
rs7904863	0.224	0.3612	10	5140398	AKR1C3	LOC643789,AKR1C3	AKR1C3	g.*702A>G	0.9346	0.8044	1.086	0.3767	Candidate SNP
rs7086771	0.3527	0.06427	10	5141817	AKR1C3	LOC643789,AKR1C3	AKR1C3	g.*2121C>G	0.9863	0.8664	1.123	0.8352	Candidate SNP
rs2211630	0.187	0.3411	10	5149796	AKR1C3	LOC643789,AKR1C3	AKR1C3	g.*10100T>A	1.08	0.9238	1.264	0.3333	Candidate SNP
rs2895055	0.4021	0.3805	10	5217382	AKR1C4	AKR1CL1,AKR1C4	AKR1C4	g.-11448C>A	0.9077	0.7992	1.031	0.1363	Candidate SNP
rs17306485	0.1259	0.05512	10	5218849	AKR1C4	AKR1CL1,AKR1C4	AKR1C4	g.-9981A>C	1.042	0.8679	1.251	0.6596	Candidate SNP
rs11594520	0.07628	0.8508	10	5229415	AKR1C4	AKR1CL1,AKR1C4	AKR1C4	g.IVS1+501T>C	0.8893	0.6991	1.131	0.3395	Candidate SNP
rs12247748	0.1558	0.03477	10	5230150	AKR1C4	AKR1CL1,AKR1C4	AKR1C4	g.IVS1+1236G>A	0.9783	0.8266	1.158	0.7983	Candidate SNP
rs7083869	0.1738	0.08189	10	5234295	AKR1C4	AKR1CL1,AKR1C4	AKR1C4	g.IVS2+1984G>A	0.9746	0.8288	1.146	0.7561	Candidate SNP
rs2151896	0.424	0.7465	10	5234441	AKR1C4	AKR1CL1,AKR1C4	AKR1C4	g.IVS2-1899A>G	0.9671	0.8537	1.095	0.5985	Candidate SNP
rs11594448	0.2399	0.1934	10	5235291	AKR1C4	AKR1CL1,AKR1C4	AKR1C4	g.IVS2-1049A>G	0.999	0.8651	1.154	0.9894	Candidate SNP
rs11253042	0.4824	0.006754	10	5236584	AKR1C4	AKR1CL1,AKR1C4	AKR1C4	g.IVS3+128C>A	0.9832	0.8702	1.111	0.785	Candidate SNP
rs17134533	0.1635	0.0825	10	5237098	AKR1C4	AKR1CL1,AKR1C4	AKR1C4	g.IVS3-622G>A	1.055	0.8951	1.242	0.5253	Candidate SNP
rs1931679	0.08499	0.01477	10	5240453	AKR1C4	AKR1C4	AKR1C4	g.IVS5+2093C>T	1.17	0.9486	1.444	0.1422	Candidate SNP
rs11253045	0.2456	0.3878	10	5244804	AKR1C4	AKR1C4	AKR1C4	g.IVS6+116G>T	1.063	0.9205	1.228	0.4039	Candidate SNP
rs11253046	0.4722	0.2671	10	5247342	AKR1C4	AKR1C4	AKR1C4	g.IVS7-1332C>T	1.025	0.9075	1.159	0.6871	Candidate SNP
rs10458795	0.03673	0.2582	10	5248069	AKR1C4	AKR1C4	AKR1C4	g.IVS7-605G>A	0.8319	0.5844	1.184	0.3071	Candidate SNP
rs2050308	0.1366	0.1169	10	5248571	AKR1C4	AKR1C4	AKR1C4	g.IVS7-103G>A	0.9449	0.7891	1.131	0.5371	Candidate SNP
rs12775790	0.2546	0.006746	10	5251703	AKR1C4	AKR1C4	AKR1C4	g.*979A>G	0.9195	0.7958	1.062	0.2545	Candidate SNP
rs10904442	0.131	0.3537	10	5252361	AKR1C4	AKR1C4	AKR1C4	g.*1637A>G	0.9641	0.8018	1.159	0.6972	Candidate SNP
rs9423382	0.4721	0.1362	10	5253628	AKR1C4	AKR1C4	AKR1C4	g.*2904A>G	1.043	0.9226	1.178	0.5036	Candidate SNP
rs1358894	0.06597	0.003811	10	96671123	CYP2C9	CYP2C9	CYP2C9	g.-17306G>A	1.115	0.8821	1.41	0.3621	Candidate SNP
rs1074145	0.1535	0.4128	10	96671836	CYP2C9	CYP2C9	CYP2C9	g.-16593A>G	0.8416	0.7046	1.005	0.05696	Candidate SNP
rs2901822	0.06667	0.004218	10	96674426	CYP2C9	CYP2C9	CYP2C9	g.-14003T>A	1.136	0.9009	1.434	0.2805	Candidate SNP
rs2475377	0.03953	0.1661	10	96680361	CYP2C9	CYP2C9	CYP2C9	g.-8068T>C	0.8219	0.5846	1.155	0.2591	Candidate SNP
rs4086116	0.1948	0.5571	10	96697192	CYP2C9	CYP2C9	CYP2C9	g.IVS3-334C>T	1.128	0.9675	1.315	0.124	Candidate SNP
rs4918766	0.3853	0.6561	10	96701874	CYP2C9	CYP2C9	CYP2C9	g.IVS5+2843G>A	0.9723	0.857	1.103	0.6633	Candidate SNP
rs2475376	0.1555	0.3674	10	96702390	CYP2C9	CYP2C9	CYP2C9	g.IVS5+3359A>G	1.108	0.9372	1.309	0.2307	Candidate SNP
rs7897079	0.2006	0.1012	10	96710508	CYP2C9	CYP2C9	CYP2C9	g.IVS5-11343A>	1.088	0.9356	1.265	0.2739	Candidate SNP
rs1856908	0.3753	0.4639	10	96722721	CYP2C9	CYP2C9	CYP2C9	g.IVS6+729T>G	0.9823	0.865	1.115	0.783	Candidate SNP
rs9332197	0.05633	0.01233	10	96730898	CYP2C9	CYP2C9	CYP2C9	g.IVS6-32T>C	0.866	0.65	1.154	0.3257	Candidate SNP
rs1057910	0.06783	0.004478	10	96731043	CYP2C9	CYP2C9	CYP2C9	g.Ex7-75A>C	1.132	0.8969	1.429	0.2967	Candidate SNP
rs1934967	0.2195	0.8779	10	96731416	CYP2C9	CYP2C9	CYP2C9	g.IVS7+299C>T	0.8879	0.7621	1.034	0.127	Candidate SNP
rs1934968	0.1107	0.1423	10	96731807	CYP2C9	CYP2C9	CYP2C9	g.IVS7+690A>G	1.069	0.879	1.3	0.5045	Candidate SNP
rs9332222	0.123	0.9025	10	96734054	CYP2C9	CYP2C9	CYP2C9	g.IVS7-1726G>A	1.123	0.9352	1.348	0.2147	PROXY/Candidate SNP
rs2298037	0.1866	0.3399	10	96736068	CYP2C9	CYP2C9	CYP2C9	g.IVS8+147C>T	0.8508	0.7243	0.9993	0.04906	Candidate SNP
rs619824	0.4269	0.5178	10	104571278	CYP17A1	C10orf26,LOC649704,CYP17A1	CYP17A	g.*9170G>T	0.8854	0.7816	1.003	0.05573	Candidate SNP
rs10883782	0.1779	0.2408	10	104573922	CYP17A1	C10orf26,LOC649704,CYP17A1	CYP17A	g.*6526T>C	0.9714	0.8268	1.141	0.7246	Candidate SNP
rs4919682	0.2846	0.5183	10	104574320	CYP17A1	C10orf26,LOC649704,CYP17A1	CYP17A	g.*6128G>A	0.9654	0.8425	1.106	0.6117	Candidate SNP
rs4919683	0.4034	0.7846	10	104575115	CYP17A1	C10orf26,LOC649704,CYP17A1	CYP17A	g.*5333T>G	0.8987	0.7918	1.02	0.09822	Candidate SNP
rs4919686	0.2912	0.3391	10	104582239	CYP17A1	C10orf26,LOC649704,CYP17A1	CYP17A	g.IVS6+19T>G	0.9746	0.8521	1.115	0.7072	Candidate SNP
rs3740397	0.3831	0.8236	10	104582665	CYP17A1	C10orf26,LOC649704,CYP17A1	CYP17A	g.IVS5+75C>G	0.9168	0.8066	1.042	0.1837	Candidate SNP
rs1004467	0.09009	0.5189	10	104584497	CYP17A1	C10orf26,LOC649704,CYP17A1,C	CYP17A	g.IVS3+35T>C	0.8434	0.6717	1.059	0.1425	Candidate SNP
rs4919687	0.2924	0.3725	10	104585238	CYP17A1	C10orf26,LOC649704,CYP17A1,C	CYP17A	g.IVS1-99C>T	0.9646	0.843	1.104	0.6004	Candidate SNP
rs3824755	0.08968	0.518	10	104585839	CYP17A1	LOC649704,CYP17A1,C10orf32	CYP17A	g.IVS1-700C>G	0.8465	0.6742	1.063	0.1515	Candidate SNP
rs743572	0.3838	0.7385	10	104587142	CYP17A1	LOC649704,CYP17A1,C10orf32	CYP17A	g.Ex1+139T>C	0.9204	0.8098	1.046	0.2043	Candidate SNP
rs2486758	0.2117	0.1553	10	104587470	CYP17A1	LOC649704,CYP17A1,C10orf32	CYP17A	g.-361G>A	1.077	0.9273	1.25	0.332	Candidate SNP
rs7089422	0.1812	0.009486	10	104595318	CYP17A1	LOC649704,CYP17A1,C10orf32	CYP17A	g.-8209G>A	1.137	0.9757	1.325	0.1001	Candidate SNP
rs4919690	0.2436	0.4308	10	104606490	CYP17A1	LOC649704,CYP17A1,C10orf32,A	CYP17A	g.-19381G>A	1.014	0.8802	1.167	0.8515	Candidate SNP
rs4409766	0.09002	0.5179	10	104606653	CYP17A1	LOC649704,CYP17A1,C10orf32,A	CYP17A	g.-19544G>A	0.8464	0.6739	1.063	0.1514	Candidate SNP
rs10857729	0.05921	0.4769	10	135171764	CYP2E1	CYP2E1	CYP2E1	g.-19125A>G	1.119	0.8662	1.445	0.3896	Candidate SNP
rs6537609	0.1181	0.7993	10	135173074	CYP2E1	CYP2E1	CYP2E1	g.-17815A>G	1.098	0.9106	1.324	0.3271	Candidate SNP
rs10857731	0.0458	1	10	135178350	CYP2E1	CYP2E1	CYP2E1	g.-12539A>G	1.095	0.8193	1.463	0.5405	Candidate SNP
rs2026047	0.1398	0.824	10	135179606	CYP2E1	CYP2E1	CYP2E1	g.-11283C>T	1.077	0.9004	1.288	0.418	Candidate SNP
rs10857733	0.04691	0.07061	10	135182793	CYP2E1	CYP2E1	CYP2E1	g.-8096A>G	0.8552	0.6251	1.17	0.3279	Candidate SNP
rs9419082	0.05187	0.5799	10	135183762	CYP2E1	CYP2E1	CYP2E1	g.-7127G>A	1.057	0.7969	1.401	0.702	Candidate SNP
rs3813867	0.02431	1	10	135189595	CYP2E1	CYP2E1	CYP2E1	g.-1294G>C	0.8119	0.5265	1.252	0.3457	Candidate SNP
rs2031920	0.02039	1	10	135189835	CYP2E1	CYP2E1	CYP2E1	g.-1054C>T	0.8864	0.5593	1.405	0.6079	Candidate SNP
rs2070673	0.1402	0.7421	10	135190557	CYP2E1	CYP2E1	CYP2E1	g.-332T>A	1.075	0.8996	1.285	0.4259	Candidate SNP
rs915906	0.1538	0.4164	10	135193728	CYP2E1	CYP2E1	CYP2E1	g.IVS2-1351C>T	1.016	0.8568	1.205	0.854	Candidate SNP
rs8192772	0.07652	0.008379	10	135194701	CYP2E1	CYP2E1	CYP2E1	g.IVS2-378T>C	0.9566	0.7602	1.204	0.7053	Candidate SNP
rs6413421	0.04941	1	10	135195801	CYP2E1	CYP2E1	CYP2E1	g.IVS4+23T>C	1.092	0.8259	1.444	0.5371	Candidate SNP
rs915907	0.1559	0.1103	10	135196917	CYP2E1	CYP2E1	CYP2E1	g.IVS5-333C>A	0.965	0.8154	1.142	0.6787	Candidate SNP
rs915908	0.1435	0.7461	10	135196949	CYP2E1	CYP2E1	CYP2E1	g.IVS5-301G>A	0.915	0.7641	1.096	0.3343	Candidate SNP
rs8192775	0.07743	0.1979	10	135198016	CYP2E1	SYCE1,CYP2E1	CYP2E1	g.IVS6+625G>A	0.982	0.78	1.236	0.8775	Candidate SNP
rs7092584	0.1018	0.5637	10	135198247	CYP2E1	SYCE1,CYP2E1	CYP2E1	g.IVS6+856C>T	0.9008	0.7308	1.11	0.3278	Candidate SNP
rs2070676	0.1095	0.6846	10	135201127	CYP2E1	SYCE1,CYP2E1	CYP2E1	g.IVS7-118G>C	1.034	0.8481	1.261	0.7387	Candidate SNP
rs2515641	0.1075	0.7832	10	135201352	CYP2E1	SYCE1,CYP2E1	CYP2E1	g.Ex8-35T>C	1.029	0.8423	1.258	0.778	Candidate SNP
rs2249694	0.1979	0.3195	10	135202143	CYP2E1	SYCE1,CYP2E1	CYP2E1	g.IVS8-131A>G	1.006	0.8579	1.18	0.9414	Candidate SNP
rs11527824	0.09056	0.748	10	135210133	CYP2E1	SYCE1,CYP2E1	CYP2E1	g.*7674A>T	0.895	0.7141	1.122	0.3356	Candidate SNP
rs1581935	0.09618	0.8791	10	135210438	CYP2E1	SYCE1,FLJ44653,CYP2E1	CYP2E1	g.*7979G>T	1.001	0.8105	1.237	0.9908	Candidate SNP
RS675679	0.08661	0.2347	11	67095854	GSTP1	GSTP1	GSTP1	g.-12036A>C	0.9804	0.7874	1.221	0.8599	Candidate SNP
RS625978	0.4695	0.9158	11	67101240	GSTP1	GSTP1	GSTP1	g.-6650C>T	1.041	0.9194	1.178	0.5273	Candidate SNP
RS612020	0.08241	1	11	67102017	GSTP1	GSTP1	GSTP1	g.-5873C>T	0.9994	0.7989	1.25	0.9955	Candidate SNP
RS7941395	0.4466	1	11	67103993	GSTP1	GSTP1	GSTP1	g.-3897A>G	0.9513	0.8397	1.078	0.4327	Candidate SNP
RS1695	0.3518	0.4876	11	67109265	GSTP1	GSTP1,C11orf72	GSTP1	g.Ex5-24A>G	0.9298	0.817	1.058	0.2697	Candidate SNP
RS1138272	0.08339	0.2248	11	67110155	GSTP1	GSTP1,C11orf72	GSTP1	g.Ex6+5C>T	1.014	0.8086	1.271	0.905	Candidate SNP
RS947895	0.3641	1	11	67110982	GSTP1	GSTP1,C11orf72	GSTP1	g.*357A>C	0.9029	0.7934	1.027	0.1211	Candidate SNP
RS596603	0.4415	0.2773	11	67116179	GSTP1	NDUFV1,GSTP1,C11orf72	GSTP1	g.*5554T>G	0.9215	0.8128	1.045	0.2023	Candidate SNP
RS11227844	0.06771	0.0582	11	67116840	GSTP1	NDUFV1,GSTP1,C11orf72	GSTP1	g.*6215G>T	1.052	0.8202	1.35	0.6895	Candidate SNP
RS2169650	0.05062	1	11	67120493	GSTP1	NDUFV1,GSTP1,LOC390213,C11orf72	GSTP1	g.*9868G>A	1.151	0.8804	1.506	0.3031	Candidate SNP
rs4149056	0.1589	0.003788	12	21222816		SLCO1B1	SLCO1B1	g.Ex6+40T>C	0.9514	0.8046	1.125	0.5602	GWAS HORM SNP
rs2072052	0.3399	0.5178	12	56432986	CYP27B1,CDK4,	CENTG1,METTL1,CDK4,TSPAN31,M	CYP27B	g.*10205T>G	0.9525	0.8352	1.086	0.4675	Candidate SNP
rs1048691	0.2245	0.0821	12	56439215	CYP27B1,CDK4	CENTG1,METTL1,CDK4,TSPAN31,M	2014-03-09	g.Ex4+603C>T	0.9429	0.811	1.096	0.4445	Candidate SNP
rs4646537	0.0375	0.4494	12	56443548	CYP27B1,CDK4	METTL1,CDK4,TSPAN31,MARCH9,T	CYP27B	g.IVS8+113A>C	0.7498	0.5251	1.071	0.1133	Candidate SNP
rs8176345	0.03566	1	12	56444825	CYP27B1,CDK4	METTL1,CDK4,TSPAN31,MARCH9,T	CYP27B	g.Ex5-22G>A	0.9405	0.6669	1.326	0.7263	Candidate SNP
rs17565804	0.05847	0.3135	12	56462687	CYP27B1	METTL1,AVIL,TSFM,FAM119B,CYP	CYP27B	g.-15595G>A	0.9883	0.7467	1.308	0.9346	Candidate SNP
rs10747783	0.3507	0.8594	12	56462881	CYP27B1	METTL1,AVIL,TSFM,FAM119B,CYP	TSFM	g.Ex1-28T>C	0.95	0.8317	1.085	0.4498	Candidate SNP
rs1152589	0.4796	0.3988	14	63753679	ESR2	SYNE2,ESR2	SYNE2	g.IVS110+821A>	1.048	0.926	1.186	0.4583	Candidate SNP
rs1152585	0.03092	0.3928	14	63760852	ESR2	SYNE2,ESR2	SYNE2	g.IVS115-80G>C	1.184	0.8428	1.662	0.3306	Candidate SNP
rs12434245	0.09245	0.2696	14	63761606	ESR2	SYNE2,ESR2	SYNE2	g.IVS117+90C>T	0.8607	0.6906	1.073	0.1816	Candidate SNP
rs928554	0.4193	0.7872	14	63763948	ESR2	SYNE2,ESR2	ESR2	g.Ex11+138G>A	1.049	0.9255	1.19	0.4523	Candidate SNP
rs1256065	0.4292	0.8719	14	63768685	ESR2	SYNE2,ESR2	ESR2	g.IVS10+815C>A	1.064	0.9392	1.205	0.3296	Candidate SNP
rs8006145	0.2943	0.4842	14	63769203	ESR2	SYNE2,ESR2	ESR2	g.IVS10+297G>T	0.9443	0.8242	1.082	0.4094	Candidate SNP
rs4986938	0.3891	0.8247	14	63769569	ESR2	SYNE2,ESR2	ESR2	g.Ex10-70G>A	0.978	0.8609	1.111	0.7331	Candidate SNP
rs1256064	0.08864	1	14	63770492	ESR2	SYNE2,ESR2	ESR2	g.IVS9-698T>C	1.057	0.8535	1.31	0.6102	Candidate SNP
rs1109056	0.05652	0.8031	14	63771183	ESR2	SYNE2,ESR2	ESR2	g.IVS9+258G>C	0.9517	0.7274	1.245	0.7184	Candidate SNP
rs944460	0.02986	1	14	63771209	ESR2	SYNE2,ESR2	ESR2	g.IVS9+232G>C	1.198	0.8487	1.692	0.3038	Candidate SNP
rs1256063	0.07481	0.7015	14	63771970	ESR2	SYNE2,ESR2	ESR2	g.IVS8-349T>C	1.103	0.8818	1.38	0.3903	Candidate SNP
rs1256062	0.1091	0.8921	14	63773071	ESR2	SYNE2,ESR2	ESR2	g.IVS8-1450A>G	0.9879	0.8103	1.204	0.904	Candidate SNP
rs1256061	0.4902	0.4588	14	63773346	ESR2	SYNE2,ESR2	ESR2	g.IVS8-1725C>A	0.9588	0.8477	1.084	0.5028	Candidate SNP
rs17766755	0.3697	0.9101	14	63785526	ESR2	ESR2	ESR2	g.IVS8+491C>T	0.978	0.8603	1.112	0.7338	Candidate SNP
rs2274705	0.07714	0.7112	14	63786382	ESR2	ESR2	ESR2	g.IVS7-232T>G	0.9493	0.75	1.202	0.6654	Candidate SNP
rs4365213	0.4642	0.7508	14	63790017	ESR2	ESR2	ESR2	g.IVS7+3680A>G	0.9427	0.8333	1.066	0.3487	Candidate SNP
rs1256049	0.03116	1	14	63793804	ESR2	ESR2	ESR2	g.Ex7+32G>A	1.186	0.8452	1.665	0.3233	Candidate SNP
rs8003490	0.05876	0.4761	14	63795122	ESR2	ESR2	ESR2	g.IVS6-1287C>T	0.9485	0.7255	1.24	0.6994	Candidate SNP
rs1256040	0.4405	1	14	63808147	ESR2	ESR2	ESR2	g.IVS4-2765C>T	1.079	0.9525	1.223	0.2313	Candidate SNP
rs1273196	0.04823	0.7682	14	63809258	ESR2	ESR2	ESR2	g.IVS4-3876T>C	1.156	0.8685	1.538	0.3207	Candidate SNP
rs7159462	0.0941	0.2133	14	63828629	ESR2	ESR2	ESR2	g.IVS2+1875G>A	0.8931	0.7196	1.109	0.3054	Candidate SNP
rs1952586	0.1186	0.01226	14	63829172	ESR2	ESR2	ESR2	g.IVS2+1332A>G	0.8938	0.7352	1.087	0.2603	Candidate SNP
rs1887994	0.09563	0.7611	14	63830364	ESR2	ESR2	ESR2	g.IVS2+140G>T	1.075	0.8776	1.317	0.4848	Candidate SNP
rs1271572	0.4349	0.6688	14	63831670	ESR2	ESR2	ESR2	g.IVS1-789T>G	1.084	0.9574	1.226	0.2039	Candidate SNP
rs2987983	0.3295	0.9051	14	63833406	ESR2	ESR2	ESR2	g.IVS1-2525T>C	0.9055	0.793	1.034	0.1428	Candidate SNP
rs2978381	0.4404	0.2852	14	63836405	ESR2	ESR2	ESR2	g.IVS1-5524A>G	0.878	0.7761	0.9933	0.03877	Candidate SNP
rs10137185	0.1118	0.1856	14	63845529	ESR2	ESR2	ESR2	g.IVS1-14648G>	0.8875	0.7278	1.082	0.2382	Candidate SNP
rs3020445	0.4235	0.957	14	63858397	ESR2	LOC441687,ESR2	ESR2	g.IVS1+15972T>	1.109	0.9792	1.256	0.1034	Candidate SNP
rs3020444	0.3351	0.6356	14	63860766	ESR2	LOC441687,ESR2	ESR2	g.IVS1+13603T>	0.8904	0.78	1.016	0.0855	Candidate SNP
rs17226088	0.05471	0.7966	14	63873910	ESR2	LOC441687,ESR2	ESR2	g.IVS1+459C>G	0.8257	0.6194	1.101	0.1914	Candidate SNP
rs1256114	0.1371	0.1169	14	63879758	ESR2	LOC441687,ESR2	ESR2	g.-60301C>T	0.9258	0.7733	1.108	0.4016	Candidate SNP
rs10146204	0.439	0.3621	14	63888522	ESR2	LOC441687,ESR2	ESR2	g.-69065T>C	0.811	0.7156	0.9191	0.001036	Candidate SNP
rs1256107	0.5101	0.1023	14	63893134	ESR2	LOC441687,ESR2	ESR2	g.-73677A>G	0.8479	0.7507	0.9576	0.007882	Candidate SNP
rs9972359	0.4491	0.4248	15	49279146	CYP19A1	CYP19A1	CYP19A	g.*11150G>A	0.9294	0.8204	1.053	0.2503	Candidate SNP
rs11070841	0.2026	0.8068	15	49281259	CYP19A1	CYP19A1	CYP19A	g.*9037T>C	0.9536	0.8156	1.115	0.5514	Candidate SNP
rs16964189	0.2053	0.4684	15	49281529	CYP19A1	CYP19A1	CYP19A	g.*8767A>G	0.9328	0.7974	1.091	0.3841	Candidate SNP
rs934632	0.1888	0.004462	15	49283122	CYP19A1	CYP19A1	CYP19A	g.*7174T>C	0.929	0.7869	1.097	0.3847	Candidate SNP
rs4775932	0.4744	0.4286	15	49285831	CYP19A1	CYP19A1	CYP19A	g.*4465T>C	0.9083	0.7999	1.031	0.1379	Candidate SNP
rs934633	0.09113	1	15	49287786	CYP19A1	CYP19A1	CYP19A	g.*2510G>A	0.9004	0.7216	1.123	0.3527	Candidate SNP
rs2255192	0.2022	0.8067	15	49288127	CYP19A1	CYP19A1	CYP19A	g.*2169G>A	0.9596	0.8207	1.122	0.6047	Candidate SNP
rs4646	0.2725	0.1445	15	49290136	CYP19A1	CYP19A1	CYP19A	g.Ex11+410T>G	0.9019	0.7803	1.042	0.1624	Candidate SNP
rs10046	0.4774	0.4598	15	49290278	CYP19A1	CYP19A1	CYP19A	g.Ex11+268C>T	0.8943	0.7876	1.015	0.08469	Candidate SNP
rs2899470	0.4453	0.3362	15	49290969	CYP19A1	CYP19A1	CYP19A	g.IVS10-424A>C	0.8939	0.7862	1.016	0.08656	Candidate SNP
rs700519	0.02947	0.6329	15	49295260	CYP19A1	CYP19A1	CYP19A	g.Ex8+47C>T>A>	1.032	0.7145	1.491	0.8665	Candidate SNP
rs1143704	0.475	0.597	15	49297994	CYP19A1	CYP19A1	CYP19A	g.IVS7+36A>T	0.9187	0.8095	1.043	0.1893	Candidate SNP
rs28757184	0.0374	0.1361	15	49301864	CYP19A1	CYP19A1	CYP19A	g.Ex6-27C>T	0.9114	0.6533	1.272	0.585	Candidate SNP
rs16964201	0.02477	1	15	49302643	CYP19A1	CYP19A1	CYP19A	g.IVS5-629G>A	0.9214	0.6077	1.397	0.6997	Candidate SNP
rs2899472	0.2439	0.6177	15	49303347	CYP19A1	CYP19A1	CYP19A	g.IVS5-1333G>T	1.104	0.9565	1.273	0.1768	Candidate SNP
rs12439137	0.133	0.3042	15	49303596	CYP19A1	CYP19A1	CYP19A	g.IVS5-1582T>C	0.859	0.7122	1.036	0.1117	Candidate SNP
rs8025374	0.1315	0.4876	15	49305662	CYP19A1	CYP19A1	CYP19A	g.IVS5+1606A>G	0.8966	0.7441	1.08	0.2511	Candidate SNP
rs4775934	0.02909	1	15	49306061	CYP19A1	CYP19A1	CYP19A	g.IVS5+1207G>A	1.067	0.7423	1.535	0.7252	Candidate SNP
rs2899473	0.02882	1	15	49306365	CYP19A1	CYP19A1	CYP19A	g.IVS5+903G>A	1.079	0.7499	1.553	0.682	Candidate SNP
rs12592697	0.3525	0.2047	15	49312465	CYP19A1	CYP19A1	CYP19A	g.IVS4+3883A>G	0.9381	0.8217	1.071	0.3446	Candidate SNP
rs3784308	0.03678	0.7191	15	49314690	CYP19A1	CYP19A1	CYP19A	g.IVS4+1658T>C	1.346	0.989	1.831	0.05882	Candidate SNP
rs9944225	0.09349	0.8765	15	49315372	CYP19A1	CYP19A1	CYP19A	g.IVS4+976G>T	0.9258	0.7457	1.149	0.4851	Candidate SNP
rs700518	0.4858	0.09169	15	49316404	CYP19A1	CYP19A1	CYP19A	g.Ex4-57A>G	0.9592	0.8443	1.09	0.5219	Candidate SNP
rs3759811	0.4791	0.9571	15	49316557	CYP19A1	CYP19A1	CYP19A	g.IVS3-59A>G	0.9548	0.8409	1.084	0.4755	Candidate SNP
rs17703883	0.2418	0.08468	15	49317389	CYP19A1	CYP19A1	CYP19A	g.IVS3-891A>G	1.022	0.8837	1.182	0.7693	Candidate SNP
rs1865803	0.03937	1	15	49318306	CYP19A1	CYP19A1	CYP19A	g.IVS3-1808A>G	1.254	0.9263	1.697	0.1431	Candidate SNP
rs16964215	0.09466	0.7577	15	49318387	CYP19A1	CYP19A1	CYP19A	g.IVS3-1889T>G	0.922	0.7435	1.143	0.4597	Candidate SNP
rs10519295	0.08628	1	15	49319939	CYP19A1	CYP19A1	CYP19A	g.IVS3+2318A>G	0.8421	0.6683	1.061	0.1449	Candidate SNP
rs10519296	0.04479	0.7618	15	49320386	CYP19A1	CYP19A1	CYP19A	g.IVS3+1871C>G	1.129	0.8488	1.502	0.4047	Candidate SNP
rs7175531	0.3525	0.2047	15	49321347	CYP19A1	CYP19A1	CYP19A	g.IVS3+910A>G	0.941	0.8243	1.074	0.3675	Candidate SNP
rs727479	0.3557	0.3227	15	49321839	CYP19A1	CYP19A1	CYP19A1	g.IVS3+418G>T	0.9318	0.8152	1.065	0.3005	GWAS HORM SNP/Candidate SNP
rs4775936	0.4744	0.03955	15	49323314	CYP19A1	CYP19A1	CYP19A	g.IVS2-875G>A	1.071	0.9428	1.217	0.291	Candidate SNP
rs10459592	0.4314	0.04724	15	49323433	CYP19A1	CYP19A1	CYP19A	g.IVS2-994A>C	0.9558	0.8407	1.087	0.4903	Candidate SNP
rs12591359	0.4146	0.2775	15	49326660	CYP19A1	CYP19A1	CYP19A	g.IVS2-4221C>T	0.9201	0.8089	1.047	0.2053	Candidate SNP
rs767199	0.4941	0.1142	15	49327679	CYP19A1	CYP19A1	CYP19A	g.IVS2-5240C>T	0.9631	0.8481	1.094	0.5618	Candidate SNP
rs17703982	0.03636	1	15	49331651	CYP19A1	CYP19A1	CYP19A	g.IVS2-9212G>A	1.244	0.9075	1.705	0.1747	Candidate SNP
rs7172156	0.3868	0.1654	15	49333590	CYP19A1	CYP19A1	CYP19A	g.IVS2-11151T>	0.9981	0.8778	1.135	0.9766	Candidate SNP
rs2414099	0.1637	0.212	15	49336074	CYP19A1	CYP19A1	CYP19A	g.IVS2-13635G>	0.9605	0.8129	1.135	0.6358	Candidate SNP
rs6493494	0.4329	0.06737	15	49337127	CYP19A1	CYP19A1	CYP19A	g.IVS2-14688C>	1.033	0.9084	1.175	0.6193	Candidate SNP
rs17601876	0.4712	0.09092	15	49341201	CYP19A1	CYP19A1	CYP19A	g.IVS2-18762T>	1.062	0.9353	1.206	0.3528	Candidate SNP
rs4614671	0.1369	0.1463	15	49343886	CYP19A1	CYP19A1	CYP19A	g.IVS2-21447G>	0.9175	0.7612	1.106	0.3663	Candidate SNP
rs4441215	0.4199	0.1303	15	49344251	CYP19A1	CYP19A1	CYP19A	g.IVS2-21812C>	1	0.8815	1.135	0.9946	Candidate SNP
rs12050767	0.4435	0.3368	15	49344549	CYP19A1	CYP19A1	CYP19A	g.IVS2-22110A>	1.039	0.9151	1.18	0.5548	Candidate SNP
rs3889391	0.4331	0.06078	15	49345714	CYP19A1	CYP19A1	CYP19A	g.IVS2-23275C>	1.031	0.907	1.172	0.6402	Candidate SNP
rs749292	0.4338	0.117	15	49346023	CYP19A1	CYP19A1	CYP19A	g.IVS2-23584C>	1.058	0.9294	1.204	0.3953	Candidate SNP
rs11636639	0.4431	0.2008	15	49350384	CYP19A1	CYP19A1	CYP19A	g.IVS2-27945A>	1.066	0.9385	1.211	0.3251	Candidate SNP
rs17647719	0.03532	1	15	49355496	CYP19A1	CYP19A1	CYP19A	g.IVS2-33057T>	1.245	0.9045	1.714	0.1788	Candidate SNP
rs2305707	0.1449	0.03288	15	49356702	CYP19A1	CYP19A1	CYP19A	g.IVS2-34263T>	0.9247	0.7705	1.11	0.4008	Candidate SNP
rs1902586	0.03532	1	15	49358145	CYP19A1	CYP19A1	CYP19A	g.IVS2-35706C>	1.244	0.9033	1.712	0.1815	Candidate SNP
rs2470176	0.148	0.04718	15	49371231	CYP19A1	CYP19A1	CYP19A	g.IVS2+32074T>	0.9262	0.7734	1.109	0.4049	Candidate SNP
rs2470158	0.1116	0.691	15	49375687	CYP19A1	CYP19A1	CYP19A	g.IVS2+27618C>	0.8344	0.6788	1.026	0.08555	Candidate SNP
rs3764221	0.03259	1	15	49376139	CYP19A1	CYP19A1	CYP19A	g.IVS2+27166C>	1.246	0.8945	1.735	0.1935	Candidate SNP
rs9302160	0.03359	1	15	49377303	CYP19A1	CYP19A1	CYP19A	g.IVS2+26002G>	1.207	0.8683	1.678	0.2628	Candidate SNP
rs730154	0.1492	0.03779	15	49378496	CYP19A1	CYP19A1	CYP19A	g.IVS2+24809A>	0.9162	0.7651	1.097	0.3411	Candidate SNP
rs17523880	0.1386	0.8253	15	49379835	CYP19A1	CYP19A1	CYP19A	g.IVS2+23470G>	1.14	0.9588	1.355	0.1382	Candidate SNP
rs2470152	0.4802	0.1022	15	49382264	CYP19A1	CYP19A1	CYP19A	g.IVS2+21041C>	0.9559	0.8421	1.085	0.4862	Candidate SNP
rs17523922	0.1036	0.4764	15	49386497	CYP19A1	CYP19A1	CYP19A	g.IVS2+16808G>	1.03	0.8448	1.256	0.769	Candidate SNP
rs10519302	0.03881	0.721	15	49386975	CYP19A1	CYP19A1	CYP19A	g.IVS2+16330T>	1.126	0.8219	1.542	0.4601	Candidate SNP
rs2445759	0.08211	0.7249	15	49388133	CYP19A1	CYP19A1	CYP19A	g.IVS2+15172C>	0.8563	0.675	1.086	0.2011	Candidate SNP
rs3751592	0.3323	0.6353	15	49393870	CYP19A1	CYP19A1	CYP19A	g.IVS2+9435A>G	1.002	0.8771	1.144	0.9778	Candidate SNP
rs3751591	0.1566	0.6908	15	49394002	CYP19A1	CYP19A1	CYP19A	g.IVS2+9303T>C	1.04	0.8795	1.23	0.6467	Candidate SNP
rs2470151	0.2256	0.9399	15	49394361	CYP19A1	CYP19A1	CYP19A	g.IVS2+8944G>A	0.9121	0.7841	1.061	0.2327	Candidate SNP
rs2470150	0.06891	0.1483	15	49397006	CYP19A1	CYP19A1	CYP19A	g.IVS2+6299T>C	1.231	0.9746	1.555	0.08121	Candidate SNP
rs1902584	0.07818	0.5854	15	49398946	CYP19A1	CYP19A1	CYP19A	g.IVS2+4359T>A	0.888	0.7008	1.125	0.3255	Candidate SNP
rs1004984	0.3678	0.3012	15	49400821	CYP19A1	CYP19A1	CYP19A	g.IVS2+2484C>T	1.008	0.8838	1.149	0.9074	Candidate SNP
rs1004982	0.3747	0.7791	15	49401103	CYP19A1	CYP19A1	CYP19A	g.IVS2+2202A>G	1.008	0.8872	1.146	0.9003	Candidate SNP
rs4774585	0.2082	0.4721	15	49403772	CYP19A1	CYP19A1	CYP19A	g.IVS1-359C>T	1.176	1.015	1.364	0.03147	Candidate SNP
rs2445762	0.2769	0.6931	15	49405000	CYP19A1	CYP19A1	CYP19A	g.IVS1-1587A>G	1.203	1.051	1.377	0.007381	Candidate SNP
rs7174997	0.1719	0.007081	15	49409420	CYP19A1	CYP19A1	CYP19A	g.IVS1-6007C>A	1.094	0.9282	1.288	0.285	Candidate SNP
rs1870049	0.115	0.7958	15	49412515	CYP19A1	CYP19A1	CYP19A	g.IVS1+5469A>G	0.8859	0.7272	1.079	0.2291	Candidate SNP
rs6493497	0.1141	0.8967	15	49418127	CYP19A1	CYP19A1	CYP19A	g.-95725T>C	0.8693	0.7122	1.061	0.1683	Candidate SNP
rs752760	0.4421	0.5935	15	49418771	CYP19A1	CYP19A1	CYP19A	g.-96369G>A	1.048	0.9265	1.184	0.4588	Candidate SNP
rs2445765	0.183	0.5373	15	49422190	CYP19A1	CYP19A1	CYP19A	g.-99788G>C	0.975	0.8332	1.141	0.7525	Candidate SNP
rs868475	0.06757	0.2044	15	49423746	CYP19A1	CYP19A1	CYP19A	g.-101344G>A	1.201	0.9487	1.52	0.1279	Candidate SNP
rs12595379	0.0935	0.002151	15	49427064	CYP19A1	CYP19A1	CYP19A	g.-104662G>A	0.8003	0.6313	1.015	0.06581	Candidate SNP
rs2124872	0.1495	1	15	49427113	CYP19A1	CYP19A1	CYP19A	g.-104711T>C	0.996	0.8332	1.191	0.9647	Candidate SNP
rs17704365	0.05125	0.5822	15	49429781	CYP19A1	CYP19A1	CYP19A	g.-107379T>C	0.7484	0.5505	1.018	0.06447	Candidate SNP
rs7163193	0.26	0.2181	15	49432067	CYP19A1	CYP19A1	CYP19A	g.-109665T>C	1.081	0.9387	1.245	0.2787	Candidate SNP
rs2124873	0.1733	0.4631	15	49435826	CYP19A1	CYP19A1	CYP19A	g.-113424T>C	0.9678	0.8228	1.138	0.6929	Candidate SNP
rs2168624	0.1517	0.9185	15	49436139	CYP19A1	CYP19A1	CYP19A	g.-113737G>A	0.9214	0.7729	1.099	0.3615	Candidate SNP
rs2930306	0.2874	0.9482	15	72407792	CYP11A1	CCDC33,CYP11A1	CCDC33	g.IVS1-1791C>T	0.9877	0.8606	1.133	0.8596	Candidate SNP
rs2277602	0.2957	0.528	15	72409510	CYP11A1	CCDC33,CYP11A1	CCDC33	g.IVS1-73A>C	1.014	0.8857	1.16	0.8422	Candidate SNP
rs2277603	0.079	1	15	72409586	CYP11A1	CCDC33,CYP11A1	CCDC33	g.Ex2+4A>G	1.021	0.8117	1.284	0.8603	Candidate SNP
rs2277604	0.0309	0.644	15	72409602	CYP11A1	CCDC33,CYP11A1	CCDC33	g.Ex2+20G>T	0.8345	0.5718	1.218	0.3486	Candidate SNP
rs1564782	0.2957	0.528	15	72409731	CYP11A1	CCDC33,CYP11A1	CCDC33	g.Ex2-18G>A	1.022	0.8928	1.17	0.7531	Candidate SNP
rs11635047	0.3833	0.824	15	72414725	CYP11A1	CCDC33,CYP11A1,LOC729739	CCDC33	g.Ex9+357G>A	1	0.8814	1.135	0.9951	Candidate SNP
rs2959003	0.3086	0.8052	15	72415944	CYP11A1	CCDC33,CYP11A1,LOC729739	CYP11A	g.*1421C>T	1.037	0.9085	1.185	0.5879	Candidate SNP
rs900798	0.3078	0.7577	15	72416123	CYP11A1	CCDC33,CYP11A1,LOC729739	CYP11A	g.*1242A>C	1.026	0.8979	1.172	0.7091	Candidate SNP
rs2279357	0.2792	0.6949	15	72417676	CYP11A1	CCDC33,CYP11A1,LOC729739	CYP11A	g.IVS8-179A>G	1.049	0.914	1.203	0.4972	Candidate SNP
rs16968477	0.1489	0.8351	15	72449440	CYP11A1	CYP11A1,LOC729739	CYP11A	g.-2460G>A	0.8925	0.7473	1.066	0.2093	Candidate SNP
rs16968478	0.1864	0.4344	15	72449864	CYP11A1	CYP11A1,LOC729739	CYP11A	g.-2884T>C	0.9335	0.7952	1.096	0.3999	Candidate SNP
rs9806234	0.2503	0.674	15	72450086	CYP11A1	CYP11A1,LOC729739	CYP11A	g.-3106T>C	0.9423	0.8169	1.087	0.415	Candidate SNP
rs3803463	0.06341	0.8254	15	72454562	CYP11A1	CYP11A1,LOC729739	CYP11A	g.-7582C>T	0.9297	0.7167	1.206	0.5829	Candidate SNP
rs12917557	0.383	0.9553	15	72456724	CYP11A1	CYP11A1,LOC729739	CYP11A	g.-9744C>A	1.046	0.9221	1.187	0.4841	Candidate SNP
rs3935523	0.1553	0.8408	15	72457788	CYP11A1	CYP11A1,LOC729739	CYP11A	g.-10808G>A	0.9035	0.759	1.075	0.2533	Candidate SNP
rs1048943	0.03068	0.04135	15	72800038	CYP1A1	CYP1A1	CYP1A1	g.Ex7+131A>G	1.247	0.9034	1.721	0.1795	Candidate SNP
rs1799814	0.04508	8.094e-05	15	72800040	CYP1A1	CYP1A1	CYP1A1	g.Ex7+129C>A	0.6521	0.467	0.9106	0.01208	Candidate SNP
rs4646421	0.09072	0.1494	15	72803245	CYP1A1	CYP1A1	CYP1A1	g.IVS1-728C>T	1.092	0.887	1.345	0.4063	Candidate SNP
rs2606345	0.3118	0.759	15	72804229	CYP1A1	CYP1A1	CYP1A1	g.IVS1+606G>T	0.9147	0.7994	1.047	0.1943	Candidate SNP
rs2470893	0.3286	0.06449	15	72806502	CYP1A1	CYP1A1	CYP1A1	g.-4010A>G	1.048	0.9207	1.192	0.4798	Candidate SNP
rs12441817	0.0754	0.5686	15	72812867	CYP1A2,CYP1A1	CYP1A2,CYP1A1	CYP1A2	g.-16265C>T	1.168	0.9347	1.459	0.172	Candidate SNP
rs4886605	0.1397	1	15	72813041	CYP1A2,CYP1A1	CYP1A2,CYP1A1	CYP1A2	g.-16091C>T	0.9452	0.79	1.131	0.5384	Candidate SNP
rs11631784	0.02181	0.4991	15	72813680	CYP1A2,CYP1A1	CYP1A2,CYP1A1	CYP1A2	g.-15452A>C	0.7613	0.4802	1.207	0.2462	Candidate SNP
rs2472297	0.268	0.283	15	72814933	CYP1A2,CYP1A1	CYP1A2,CYP1A1	CYP1A2	g.-14199C>T	1.016	0.8845	1.168	0.8185	Candidate SNP
rs11632547	0.0201	0.4426	15	72818980	CYP1A2,CYP1A1	CYP1A2,CYP1A1	CYP1A2	g.-10152A>G	0.6458	0.3872	1.077	0.09394	Candidate SNP
rs11632706	0.01908	0.4086	15	72819500	CYP1A2,CYP1A1	CYP1A2,CYP1A1	CYP1A2	g.-9632C>T	0.6804	0.4066	1.139	0.1427	Candidate SNP
rs11632814	0.01571	1	15	72819544	CYP1A2,CYP1A1	CYP1A2,CYP1A1	CYP1A2	g.-9588A>G	0.7034	0.3994	1.239	0.223	Candidate SNP
rs16972208	0.01005	0.1325	15	72819640	CYP1A2,CYP1A1	CYP1A2,CYP1A1	CYP1A2	g.-9492A>G	1.202	0.6774	2.133	0.5295	Candidate SNP
rs2472300	0.2782	0.9476	15	72820962	CYP1A2,CYP1A1	CYP1A2,CYP1A1	CYP1A2	g.-8170A>G	0.8795	0.7647	1.012	0.07215	Candidate SNP
rs2069526	0.02008	0.4424	15	72828394	CYP1A2	CYP1A2	CYP1A2	g.IVS1+103T>G	0.6771	0.4096	1.119	0.1283	Candidate SNP
rs762551	0.2792	1	15	72828970	CYP1A2	CYP1A2	CYP1A2	g.IVS1-154C>A	0.8763	0.7619	1.008	0.06448	Candidate SNP
rs2472304	0.3361	0.8133	15	72831291	CYP1A2	CYP1A2	CYP1A2	g.IVS4+43G>A	0.8985	0.7874	1.025	0.1118	Candidate SNP
rs3743484	0.02632	1	15	72831453	CYP1A2	CYP1A2	CYP1A2	g.IVS4-65G>C	1.231	0.8539	1.773	0.2657	Candidate SNP
rs11854147	0.308	0.005274	15	72839824	CYP1A2	CYP1A2	CYP1A2	g.*5341C>T	0.8962	0.7863	1.021	0.1006	Candidate SNP
rs11072507	0.3396	0.7649	15	72841919	CYP1A2	CSK,CYP1A2	CYP1A2	g.*7436C>G	0.9035	0.7909	1.032	0.1356	Candidate SNP
rs4886406	0.2733	0.8944	15	72844256	CYP1A2	CSK,CYP1A2	CYP1A2	g.*9773T>G	0.8821	0.7661	1.016	0.08109	Candidate SNP
rs4788073	0.4063	0.5851	16	28502050	SULT1A2	CCDC101,SULT1A2	CCDC10	g.IVS2-1685A>G	0.9189	0.8095	1.043	0.1912	Candidate SNP
rs10521145	0.1236	0.808	16	28504385	SULT1A2	CCDC101,SULT1A2	CCDC10	g.IVS3-85G>A	0.9241	0.7628	1.12	0.4199	Candidate SNP
rs11401	0.1713	0.4033	16	28510492	SULT1A2	CCDC101,SULT1A2,SULT1A1	CCDC10	g.Ex10+81A>G	1.052	0.8944	1.236	0.5428	Candidate SNP
rs4788069	0.4086	0.2391	16	28524166	SULT1A1,SULT1	CCDC101,SULT1A2,SULT1A1	SULT1A	g.*476G>T	0.9374	0.8237	1.067	0.3265	Candidate SNP
rs1968752	0.3888	0.4694	16	28539086	SULT1A1	SULT1A1,LOC728734	SULT1A	g.IVS1-131A>C	0.9641	0.8492	1.095	0.5725	Candidate SNP
rs2411453	0.4464	0.9563	16	28539522	SULT1A1	SULT1A1,LOC728734	SULT1A	g.IVS1-567A>C	0.9518	0.8372	1.082	0.4505	Candidate SNP
rs4784336	0.1125	0.5986	16	52580038	FTO	FTO	FTO	g.IVS8+54516A>C	0.8985	0.7344	1.099	0.2982	PROXY
rs12600130	0.1469	0.4016	16	52600824	FTO	FTO	FTO	g.IVS8+75302C>G	0.9187	0.7695	1.097	0.3479	PROXY
rs6564958	0.3195	0.5453	16	80608616	HSD17B2	HSD17B2,HSPC105	HSD17B	g.-17914A>G	1.097	0.9625	1.251	0.1653	Candidate SNP
rs4404064	0.07398	0.8411	16	80611000	HSD17B2	HSD17B2,HSPC105	HSD17B	g.-15530G>A	1.021	0.7993	1.303	0.87	Candidate SNP
rs7195977	0.01073	1	16	80615664	HSD17B2	HSD17B2,HSPC105	HSD17B	g.-10866G>T	1.624	0.9615	2.743	0.06981	Candidate SNP
rs4291899	0.08968	0.3312	16	80622339	HSD17B2	HSD17B2,HSPC105	HSD17B	g.-4191G>T	1.017	0.8185	1.264	0.8794	Candidate SNP
rs4445895	0.3414	0.9063	16	80626398	HSD17B2	HSD17B2	HSD17B	g.Ex1+35T>C	1.118	0.9809	1.275	0.09448	Candidate SNP
rs8059915	0.366	1	16	80630245	HSD17B2	HSD17B2	HSD17B	g.IVS1+3450C>G	1.076	0.9459	1.224	0.2655	Candidate SNP
rs4889452	0.01007	1	16	80631174	HSD17B2	HSD17B2	HSD17B	g.IVS1+4379G>A	1.228	0.6829	2.207	0.493	Candidate SNP
rs11648233	0.3878	0.698	16	80632818	HSD17B2	HSD17B2	HSD17B	g.IVS1+6023C>A	1.047	0.9215	1.189	0.4814	Candidate SNP
rs6564961	0.3806	0.2409	16	80636592	HSD17B2	HSD17B2	HSD17B	g.IVS1+9797G>A	1.022	0.9001	1.161	0.7328	Candidate SNP
rs8044837	0.3729	0.7357	16	80639006	HSD17B2	HSD17B2	HSD17B	g.IVS1+12211T>	1.03	0.9068	1.17	0.6482	Candidate SNP
rs11150437	0.01073	1	16	80653371	HSD17B2	HSD17B2	HSD17B	g.IVS1-5905C>T	1.457	0.8478	2.503	0.1732	Candidate SNP
rs11642323	0.3783	0.5381	16	80654301	HSD17B2	HSD17B2	HSD17B	g.IVS1-4975T>C	1.091	0.9609	1.239	0.1787	Candidate SNP
rs4398102	0.3959	0.7411	16	80661587	HSD17B2	HSD17B2	HSD17B	g.IVS2-461C>G	1.088	0.9589	1.235	0.1907	Candidate SNP
rs8191175	0.04511	0.7652	16	80662957	HSD17B2	HSD17B2	HSD17B	g.IVS3+724G>C	0.7994	0.5815	1.099	0.168	Candidate SNP
rs3751860	0.4034	0.9563	16	80663072	HSD17B2	HSD17B2	HSD17B	g.IVS3+839G>T	1.092	0.9622	1.239	0.173	Candidate SNP
rs2911422	0.4144	0.3855	16	80666975	HSD17B2	HSD17B2	HSD17B	g.IVS3+4742C>G	1.101	0.9723	1.247	0.1292	Candidate SNP
rs2042429	0.422	0.8678	16	80670972	HSD17B2	HSD17B2	HSD17B	g.IVS3+8739C>T	1.066	0.9384	1.212	0.3243	Candidate SNP
rs2966244	0.02303	0.5351	16	80672242	HSD17B2	HSD17B2	HSD17B	g.IVS3-9766G>A	0.9281	0.6074	1.418	0.7302	Candidate SNP
rs9889094	0.0367	0.7189	16	80672649	HSD17B2	HSD17B2	HSD17B	g.IVS3-9359C>T	0.9249	0.6598	1.296	0.6503	Candidate SNP
rs7196807	0.3653	0.9548	16	80673234	HSD17B2	HSD17B2	HSD17B	g.IVS3-8774C>T	1.018	0.8961	1.156	0.7837	Candidate SNP
rs10514523	0.3639	1	16	80675265	HSD17B2	HSD17B2	HSD17B	g.IVS3-6743G>A	1.033	0.9097	1.174	0.6136	Candidate SNP
rs9788807	0.4153	0.3558	16	80675563	HSD17B2	HSD17B2	HSD17B	g.IVS3-6445C>A	1.023	0.9032	1.159	0.7176	Candidate SNP
rs1364287	0.3589	0.9089	16	80676601	HSD17B2	HSD17B2	HSD17B	g.IVS3-5407G>A	1.029	0.9057	1.17	0.6579	Candidate SNP
rs723013	0.37	0.8213	16	80676705	HSD17B2	HSD17B2	HSD17B	g.IVS3-5303T>G	1.029	0.9059	1.168	0.6617	Candidate SNP
rs6564962	0.4172	0.5518	16	80677693	HSD17B2	HSD17B2	HSD17B	g.IVS3-4315G>A	1.008	0.8897	1.142	0.9014	Candidate SNP
rs4889456	0.3978	0.2481	16	80680491	HSD17B2	HSD17B2	HSD17B	g.IVS3-1517C>G	1.005	0.886	1.14	0.9395	Candidate SNP
rs2966250	0.0149	1	16	80681298	HSD17B2	HSD17B2	HSD17B	g.IVS3-710C>T	1.036	0.6236	1.723	0.8902	Candidate SNP
rs2966249	0.3745	0.366	16	80683496	HSD17B2	HSD17B2	HSD17B	g.IVS4+1351C>T	0.9941	0.8741	1.131	0.9287	Candidate SNP
rs6564964	0.3929	0.07706	16	80684225	HSD17B2	HSD17B2	HSD17B	g.IVS4+2080G>T	0.993	0.8758	1.126	0.9126	Candidate SNP
rs2966248	0.3792	0.2409	16	80684417	HSD17B2	HSD17B2	HSD17B	g.IVS4+2272C>A	0.9921	0.8737	1.127	0.9029	Candidate SNP
rs1364286	0.3902	0.1502	16	80685595	HSD17B2	HSD17B2	HSD17B	g.IVS4+3450C>T	0.9951	0.8773	1.129	0.9391	Candidate SNP
rs2955163	0.04505	0.7649	16	80685698	HSD17B2	HSD17B2	HSD17B	g.IVS4-3483C>G	0.8673	0.6352	1.184	0.3701	Candidate SNP
rs1364285	0.3885	0.1653	16	80685844	HSD17B2	HSD17B2	HSD17B	g.IVS4-3337C>G	0.9843	0.8673	1.117	0.8061	Candidate SNP
rs2955162	0.2705	0.8414	16	80686278	HSD17B2	HSD17B2	HSD17B	g.IVS4-2903C>T	0.9849	0.8564	1.133	0.8311	Candidate SNP
rs2966246	0.04467	0.7611	16	80686528	HSD17B2	HSD17B2	HSD17B	g.IVS4-2653G>C	0.934	0.6882	1.268	0.6616	Candidate SNP
rs1424151	0.03646	0.7144	16	80686853	HSD17B2	HSD17B2	HSD17B	g.IVS4-2328A>G	0.8609	0.6087	1.218	0.3972	Candidate SNP
rs9940004	0.3878	0.0953	16	80686986	HSD17B2	HSD17B2	HSD17B	g.IVS4-2195T>C	0.9891	0.8719	1.122	0.8647	Candidate SNP
rs2955160	0.04501	0.7647	16	80689079	HSD17B2	HSD17B2	HSD17B	g.IVS4-102C>G	0.9265	0.6828	1.257	0.6239	Candidate SNP
rs996752	0.3646	0.7329	16	80690493	HSD17B2	HSD17B2	HSD17B	g.*950G>A	0.9909	0.8718	1.126	0.8893	Candidate SNP
rs10514524	0.4885	0.003821	16	80692896	HSD17B2	HSD17B2	HSD17B	g.*3353A>T	0.9816	0.8675	1.111	0.7685	Candidate SNP
rs10514525	0.4713	0.3418	16	80693012	HSD17B2	HSD17B2	HSD17B	g.*3469A>C	1.037	0.9173	1.171	0.5644	Candidate SNP
rs16956419	0.01248	1	16	80693468	HSD17B2	HSD17B2	HSD17B	g.*3925C>G	1.665	1.032	2.685	0.03669	Candidate SNP
rs1364284	0.1087	0.4967	16	80693755	HSD17B2	HSD17B2	HSD17B	g.*4212G>A	1.131	0.932	1.372	0.2124	Candidate SNP
rs3887358	0.09702	0.3659	16	80694067	HSD17B2	HSD17B2	HSD17B	g.*4524T>C	1.055	0.8576	1.299	0.6106	Candidate SNP
rs1364283	0.4799	0.5619	16	80694153	HSD17B2	HSD17B2	HSD17B	g.*4610T>G	1.025	0.9067	1.159	0.693	Candidate SNP
rs989018	0.4834	0.399	16	80694724	HSD17B2	HSD17B2	HSD17B	g.*5181T>C	1.006	0.8899	1.137	0.9251	Candidate SNP
rs11649253	0.03566	1	16	80694856	HSD17B2	HSD17B2	HSD17B	g.*5313A>G	0.9334	0.665	1.31	0.6902	Candidate SNP
rs11643002	0.3964	0.9124	16	80695955	HSD17B2	HSD17B2	HSD17B	g.*6412A>G	0.9724	0.8581	1.102	0.6611	Candidate SNP
rs11645754	0.3865	0.04312	16	80697402	HSD17B2	HSD17B2	HSD17B	g.*7859C>T	0.9592	0.8466	1.087	0.5135	Candidate SNP
rs9923501	0.0596	0.05669	16	80698062	HSD17B2	HSD17B2	HSD17B	g.*8519C>T	0.9789	0.7492	1.279	0.8756	Candidate SNP
rs4274431	0.3777	0.7369	16	80698136	HSD17B2	HSD17B2	HSD17B	g.*8593A>C	0.9496	0.8365	1.078	0.4236	Candidate SNP
rs11552708	0.122	0.803	17	7403279	TNFSF13,EIF4A1	SNORA48,SNORD10,TNFSF13,SNORA67,TNFSF12,EIF4A1,SENP3,TNFSF12-TNFSF13,LOC728546	TNFSF13	g.Ex1-60G>A	1.018	0.8418	1.231	0.8541	PROXY
rs9901675	0.06245	0.4779	17	7425536	EIF4A1	SNORA48,CD68,SNORD10,TNFSF13,SOX15,SNORA67,EIF4A1,SENP3,TNFSF12-TNFSF13,MPDU1,LOC728546,FXR2	CD68	g.Ex6+117G>A	0.9613	0.7314	1.264	0.7775	GWAS HORMONE
rs13894	0.07058	0.5433	17	7470627	SHBG	SAT2,SHBG,FXR2	SAT2	g.Ex6+31C>T	0.9944	0.7781	1.271	0.9643	Candidate SNP
rs858521	0.3784	1	17	7470872	SHBG	SAT2,SHBG,FXR2	SAT2	g.IVS4-36C>G	0.9244	0.8131	1.051	0.2297	Candidate SNP
rs1799941	0.2559	0.4895	17	7474148	SHBG	SAT2,SHBG,FXR2	SHBG	g.-67A>G	1.011	0.8779	1.164	0.8819	PROXY/Candidate SNP
rs6259	0.1244	0.5448	17	7477252	SHBG	SAT2,SHBG,FXR2,ATP1B2	SHBG	g.Ex8+6G>A	1.042	0.866	1.254	0.6631	PROXY/Candidate SNP
rs727428	0.4508	0.3953	17	7478517	SHBG	SAT2,SHBG,FXR2,ATP1B2	SHBG	g.*1121T>C	1.019	0.8988	1.155	0.7691	GWAS HORMONE/Candidate SNP
rs2955617	0.3436	0.8595	17	7479510	SHBG	SAT2,SHBG,ATP1B2	SHBG	g.*2114C>A	1.074	0.9435	1.223	0.2792	Candidate SNP
rs1641544	0.0554	0.1237	17	7480591	SHBG	SAT2,SHBG,ATP1B2	SHBG	g.*3195T>C	1.098	0.8442	1.429	0.4843	Candidate SNP
rs1641536	0.1272	0.7215	17	7486709	SHBG	SAT2,SHBG,ATP1B2	SHBG	g.*9313T>C	1.059	0.8831	1.269	0.5382	PROXY/Candidate SNP
rs2909430	0.1235	1	17	7519370	TP53	TP53,WDR79,ATP1B2	TP53	g.IVS4-91G>A	0.9309	0.7673	1.129	0.4679	PROXY
RS2071046	0.2554	0.5786	17	37943139	HSD17B1	HSD17B1,PTP4AP1,LOC643646,NAGLU,ATP6V0A1	NAGLU	g.IVS2+50G>C	1.044	0.9075	1.202	0.5439	Candidate SNP
RS597255	0.4271	0.8705	17	37958626	HSD17B1	MLX,HSD17B1,PSMC3IP,PTP4AP1,LOC643646,NAGLU,COASY	HSD17B1	g.IVS1-42C>T	0.9911	0.8734	1.125	0.8903	Candidate SNP
RS676387	0.2739	0.7397	17	37959799	HSD17B1	MLX,HSD17B1,PSMC3IP,LOC643646,NAGLU,COASY	HSD17B1	g.IVS4-150C>A	0.9962	0.8674	1.144	0.9567	Candidate SNP
RS598126	0.4212	1	17	37970046	HSD17B1	MLX,HSD17B1,PSMC3IP,LOC162427,LOC643646,COASY	COASY	g.Ex3+57A>G	0.9993	0.8816	1.133	0.9908	Candidate SNP
rs1808682	0.2448	0.4766	19	46181288	CYP2B6	CYP2B6,CYP2A7P1	CYP2A7	g.NC_+44542C>T	0.9624	0.8316	1.114	0.6069	Candidate SNP
rs8109525	0.3295	0.2582	19	46183758	CYP2B6	CYP2B6,CYP2A7P1	CYP2A7	g.NC_+42072T>C	0.993	0.8693	1.134	0.9175	Candidate SNP
rs3760657	0.08889	0.8702	19	46187273	CYP2B6	CYP2B6,CYP2A7P1	CYP2A7	g.NC_+38557T>C	1.074	0.8695	1.326	0.5082	Candidate SNP
rs3745274	0.2449	0.0265	19	46204681	CYP2B6	CYP2B6,CYP2A7P1	CYP2B6	g.Ex4+32G>T	0.9978	0.8661	1.149	0.9752	Candidate SNP
rs10853744	0.2482	0.3564	19	46213779	CYP2B6	CYP2B6,CYP2A7P1	CYP2B6	g.IVS8-612G>T	1.007	0.873	1.161	0.9253	Candidate SNP
rs1038376	0.284	0.1531	19	46215849	CYP2B6	CYP2B6,CYP2A7P1	CYP2B6	g.Ex9-293A>T	1.061	0.9276	1.214	0.3871	Candidate SNP
rs707265	0.3995	0.1871	19	46215927	CYP2B6	CYP2B6,CYP2A7P1	CYP2B6	g.Ex9-215A>G	1.033	0.9088	1.174	0.6217	Candidate SNP
rs1042389	0.2106	0.7487	19	46215993	CYP2B6	CYP2B6,CYP2A7P1	CYP2B6	g.Ex9-149T>C	0.8757	0.7482	1.025	0.09834	Candidate SNP
rs1552222	0.1594	0.844	19	46217744	CYP2B6	CYP2B6,CYP2A7P1	CYP2A7	g.NC_+8086A>T	0.8818	0.7403	1.05	0.1586	Candidate SNP
rs11666982	0.4385	1	19	46223208	CYP2B6	CYP2B6,CYP2A7P1	CYP2A7	g.NC_+2622A>C	1.028	0.9066	1.166	0.6668	Candidate SNP
rs3745275	0.2814	0.2416	19	46223545	CYP2B6	CYP2B6,CYP2A7P1	CYP2A7	g.NC_+2285C>T	1.048	0.9157	1.2	0.4942	Candidate SNP
rs434606	0.2079	0.467	19	46223845	CYP2B6	CYP2B6,CYP2A7P1	CYP2A7	g.NC_+1985C>T	1.07	0.9181	1.248	0.3854	Candidate SNP
rs188440	0.2548	0.4882	19	53063945	SULT2A1	SULT2A1,TPRX2P	SULT2A	g.*2578A>G	1.131	0.9853	1.299	0.08013	Candidate SNP
rs182420	0.2183	1	19	53064007	SULT2A1	SULT2A1,TPRX2P	SULT2A	g.*2516A>G	1.126	0.9725	1.303	0.1127	Candidate SNP
rs296366	0.2103	0.2618	19	53066350	SULT2A1	SULT2A1,TPRX2P	SULT2A	g.Ex6+287A>G	1.105	0.9527	1.282	0.1868	Candidate SNP
rs296364	0.4581	0.1381	19	53067510	SULT2A1	SULT2A1,TPRX2P	SULT2A	g.IVS5-874T>C	0.9262	0.82	1.046	0.2172	Candidate SNP
rs4149452	0.2773	0.5977	19	53069331	SULT2A1	SULT2A1,TPRX2P	SULT2A	g.IVS5+395G>A	1.051	0.9179	1.204	0.4701	Candidate SNP
rs2910393	0.2542	0.532	19	53072940	SULT2A1	SULT2A1,TPRX2P	SULT2A	g.IVS4+1165A>G	1.128	0.9826	1.295	0.08725	Candidate SNP
rs2547238	0.2949	0.4107	19	53074292	SULT2A1	SULT2A1,TPRX2P	SULT2A	g.IVS3-93C>G	0.8241	0.7172	0.9468	0.006303	Candidate SNP
rs2547231	0.1497	0.2148	19	53076869	SULT2A1	SULT2A1,TPRX2P	SULT2A	g.IVS3+284G>T	1.17	0.9868	1.388	0.07071	Candidate SNP
rs4149448	0.1046	0.4847	19	53078169	SULT2A1	SULT2A1	SULT2A	g.IVS2+477T>C	1.044	0.8541	1.276	0.6737	Candidate SNP
rs2932766	0.3352	0.9527	19	53082236	SULT2A1	SULT2A1	SULT2A	g.-909C>A	1.008	0.8839	1.149	0.9099	Candidate SNP
rs2910397	0.276	0.5985	19	53089929	SULT2A1	SULT2A1	SULT2A	g.-8602A>G	1.089	0.9513	1.246	0.2167	Candidate SNP
rs296376	0.1292	0.3499	19	53093141	SULT2A1	SULT2A1	SULT2A	g.-11814T>C	1.001	0.8331	1.202	0.9934	Candidate SNP
rs1017993	0.1459	0.07224	19	53095988	SULT2A1	SULT2A1	SULT2A1	g.-14661G>A	1.159	0.9743	1.378	0.0957	PROXY
rs2932760	0.2956	0.8994	19	53096277	SULT2A1	SULT2A1	SULT2A	g.-14950C>T	0.9892	0.8642	1.132	0.8753	Candidate SNP
rs12611321	0.1002	1	19	53745060	SULT2B1	SULT2B1	SULT2B	g.-2261A>G	0.9477	0.7684	1.169	0.6153	Candidate SNP
rs279451	0.1645	0.2123	19	53745118	SULT2B1	SULT2B1	SULT2B	g.-2203C>A	0.9574	0.8067	1.136	0.6187	Candidate SNP
rs12611137	0.2164	0.6979	19	53756771	SULT2B1	SULT2B1	SULT2B	g.IVS1+9379C>T	0.9393	0.8084	1.091	0.4131	Candidate SNP
rs2665601	0.1303	0.1622	19	53762204	SULT2B1	SULT2B1	SULT2B	g.IVS1-8601G>A	0.9385	0.7789	1.131	0.5049	Candidate SNP
rs2665605	0.1297	0.1619	19	53762686	SULT2B1	SULT2B1	SULT2B	g.IVS1-8119A>G	0.9393	0.7793	1.132	0.511	Candidate SNP
rs2544796	0.3608	0.7318	19	53767089	SULT2B1	SULT2B1	SULT2B	g.IVS1-3716T>C	0.8636	0.7576	0.9845	0.02827	Candidate SNP
rs2544795	0.166	0.7032	19	53768273	SULT2B1	SULT2B1	SULT2B	g.IVS1-2532A>G	1.008	0.8536	1.189	0.9292	Candidate SNP
rs3760804	0.1662	0.6356	19	53768869	SULT2B1	SULT2B1	SULT2B	g.IVS1-1936G>A	1.034	0.877	1.218	0.6931	Candidate SNP
rs3760808	0.3245	0.2791	19	53769479	SULT2B1	SULT2B1	SULT2B	g.IVS1-1326C>T	0.8083	0.7049	0.927	0.002324	Candidate SNP
rs2544794	0.1519	0.1017	19	53771058	SULT2B1	SULT2B1	SULT2B	g.Ex2-95C>T	0.8651	0.7235	1.034	0.112	Candidate SNP
rs10424237	0.4831	0.5587	19	53773296	SULT2B1	SULT2B1	SULT2B	g.IVS2+2144G>C	0.8334	0.7363	0.9433	0.003929	Candidate SNP
rs8108904	0.1714	0.4589	19	53774218	SULT2B1	SULT2B1	SULT2B	g.IVS2+3066A>T	0.7982	0.6705	0.9501	0.01124	Candidate SNP
rs6509397	0.3981	0.7001	19	53775868	SULT2B1	SULT2B1	SULT2B	g.IVS2+4716G>A	0.8457	0.7437	0.9617	0.01062	Candidate SNP
rs2665582	0.05807	0.8111	19	53779479	SULT2B1	FAM83E,SULT2B1	SULT2B	g.IVS2-2819T>C	0.9914	0.7613	1.291	0.9491	Candidate SNP
rs10426377	0.2694	0.06084	19	53784046	SULT2B1	SPACA4,FAM83E,SULT2B1	SULT2B	g.IVS3+1540C>A	0.9837	0.858	1.128	0.8134	Candidate SNP
rs10426628	0.22	1	19	53784242	SULT2B1	SPACA4,FAM83E,SULT2B1	SULT2B	g.IVS3+1736A>G	1.158	1.001	1.34	0.04784	Candidate SNP
rs3745726	0.03601	1	19	53786668	SULT2B1	SPACA4,FAM83E,SULT2B1	SULT2B	g.IVS3-10C>T	1.093	0.7914	1.51	0.5884	Candidate SNP
rs10417472	0.1325	0.01113	19	53789699	SULT2B1	SPACA4,FAM83E,SULT2B1	SULT2B	g.IVS5+1814A>T	1.033	0.8661	1.233	0.7162	Candidate SNP
rs12460535	0.3319	0.09671	19	53790562	SULT2B1	SPACA4,FAM83E,SULT2B1,RPL18	SULT2B	g.IVS5-1246A>G	1.113	0.9799	1.264	0.09936	Candidate SNP
rs4149455	0.3347	0.262	19	53793768	SULT2B1	SPACA4,FAM83E,SULT2B1,RPL18	SULT2B	g.IVS6-436C>T	1.065	0.9331	1.215	0.3516	Candidate SNP
rs1132054	0.4479	0.7892	19	53794211	SULT2B1	SPACA4,FAM83E,SULT2B1,RPL18	SULT2B	g.Ex7+8C>T	1.059	0.9348	1.201	0.3665	Candidate SNP
rs1052131	0.1381	0.6525	19	53794325	SULT2B1	SPACA4,FAM83E,SULT2B1,RPL18	SULT2B	g.Ex7+122C>T	0.9174	0.7623	1.104	0.3616	Candidate SNP
rs1236093	0.4033	0.8264	19	53796120	SULT2B1	SPACA4,FAM83E,SPHK2,SULT2B1,	FAM83E	g.Ex5-242G>A	0.9265	0.8161	1.052	0.2378	Candidate SNP
rs2617805	0.1391	0.5786	19	53804107	SULT2B1	SPACA4,FAM83E,SPHK2,SULT2B1,	FAM83E	g.IVS3+838A>G	1.098	0.9216	1.308	0.2953	Candidate SNP
rs6066361	0.424	0.3592	20	45558648	NCOA3	NCOA3,RPL35AP	NCOA3	g.-125750C>T	0.9446	0.8322	1.072	0.3773	Candidate SNP
rs13043637	0.4133	0.1918	20	45558673	NCOA3	NCOA3,RPL35AP	NCOA3	g.-125725T>C	1.061	0.9346	1.205	0.3602	Candidate SNP
rs6094723	0.1787	0.5903	20	45574886	NCOA3	NCOA3	NCOA3	g.IVS1+10716A>	0.961	0.8174	1.13	0.6304	Candidate SNP
rs11700063	0.2672	0.638	20	45586555	NCOA3	NCOA3	NCOA3	g.IVS1+22385G>	1.034	0.8992	1.188	0.6413	Candidate SNP
rs3091746	0.1193	1	20	45599463	NCOA3	NCOA3	NCOA3	g.IVS1+35293A>	1.049	0.872	1.262	0.6115	Candidate SNP
rs6125042	0.1295	0.2916	20	45619734	NCOA3	NCOA3	NCOA3	g.IVS1-25600A>	1.063	0.8849	1.277	0.5136	Candidate SNP
rs6066394	0.2649	0.418	20	45643560	NCOA3	NCOA3	NCOA3	g.IVS1-1774C>T	0.9163	0.794	1.058	0.232	Candidate SNP
rs2143491	0.3524	0.8626	20	45662074	NCOA3	NCOA3	NCOA3	g.IVS2+16662G>	1.038	0.9118	1.182	0.5734	Candidate SNP
rs6094753	0.4477	0.6703	20	45692181	NCOA3	NCOA3	NCOA3	g.IVS8+2007G>A	1.022	0.9015	1.158	0.7376	Candidate SNP
rs6018604	0.08181	0.1112	20	45696108	NCOA3	NCOA3	NCOA3	g.IVS9-91T>G	1.01	0.8079	1.262	0.9312	Candidate SNP
rs2230782	0.09438	0.5358	20	45698295	NCOA3	NCOA3	NCOA3	g.Ex12+254G>C	0.9616	0.7782	1.188	0.7165	Candidate SNP
rs6066426	0.07847	0.2704	20	45709750	SULF2,NCOA3	NCOA3,SULF2	NCOA3	g.IVS18+233G>T	0.8911	0.7049	1.127	0.335	Candidate SNP
rs11699879	0.2959	0.3123	20	45716790	SULF2,NCOA3	NCOA3,SULF2	NCOA3	g.Ex23+1234A>G	1.077	0.9418	1.232	0.2787	Candidate SNP
rs12273	0.08131	0.3754	20	45717809	SULF2,NCOA3	NCOA3,SULF2	NCOA3	g.Ex23-1215G>A	1.002	0.8001	1.256	0.9839	Candidate SNP
rs2294891	0.2422	0.6669	20	45721973	SULF2,NCOA3	NCOA3,SULF2	SULF2	g.IVS18-92A>C	0.9367	0.8088	1.085	0.3824	Candidate SNP
rs2281279	0.2952	0.487	20	45723657	SULF2,NCOA3	NCOA3,SULF2	SULF2	g.IVS18+267A>G	1.088	0.9521	1.244	0.2148	Candidate SNP
rs2076549	0.3092	0.4556	20	45723723	SULF2,NCOA3	NCOA3,SULF2	SULF2	g.IVS18+201T>C	0.8666	0.7545	0.9954	0.04282	Candidate SNP
rs450110	0.08177	0.3809	20	45724889	SULF2,NCOA3	NCOA3,SULF2	SULF2	g.IVS17+332C>T	1.081	0.8695	1.343	0.4841	Candidate SNP
rs2235734	0.3352	0.679	20	45725556	SULF2,NCOA3	NCOA3,SULF2	SULF2	g.IVS16+48A>C	1.062	0.9334	1.208	0.362	Candidate SNP
rs2076545	0.4351	0.6298	20	45728132	SULF2,NCOA3	NCOA3,SULF2	SULF2	g.IVS12-28G>A	0.9804	0.8671	1.109	0.7525	Candidate SNP
rs403321	0.1369	0.2652	20	45729011	SULF2,NCOA3	NCOA3,SULF2	SULF2	g.IVS11-372C>T	1.069	0.8974	1.274	0.453	Candidate SNP
rs17726829	0.2688	0.2542	20	45729317	SULF2	NCOA3,SULF2	SULF2	g.IVS11-678A>G	0.9363	0.8144	1.077	0.3555	Candidate SNP
rs6018631	0.1918	0.2316	20	45737138	SULF2	NCOA3,SULF2	SULF2	g.IVS10+1507G>	1.073	0.9205	1.251	0.3671	Candidate SNP
rs11906661	0.277	0.2122	20	45738519	SULF2	NCOA3,SULF2	SULF2	g.IVS10+126G>A	1.066	0.9308	1.222	0.3545	Candidate SNP
rs6127112	0.1024	0.15	20	52195060	CYP24A1	CYP24A1	CYP24A	g.*12064T>C	1.001	0.8197	1.222	0.9948	Candidate SNP
rs2762926	0.4419	0.9147	20	52195825	CYP24A1	CYP24A1	CYP24A	g.*11299C>A	0.9744	0.8599	1.104	0.6838	Candidate SNP
rs2585413	0.2852	0.6513	20	52195887	CYP24A1	CYP24A1	CYP24A	g.*11237T>C	0.9497	0.8283	1.089	0.4592	Candidate SNP
rs2762927	0.3395	0.1407	20	52196373	CYP24A1	CYP24A1	CYP24A	g.*10751T>G	0.9635	0.8469	1.096	0.5724	Candidate SNP
rs4809956	0.1928	0.151	20	52198879	CYP24A1	CYP24A1	CYP24A	g.*8245G>A	1.033	0.8848	1.205	0.6842	Candidate SNP
rs6022985	0.3004	0.8025	20	52199020	CYP24A1	CYP24A1	CYP24A	g.*8104G>C	1.025	0.896	1.173	0.7191	Candidate SNP
rs2762929	0.3901	0.6974	20	52199602	CYP24A1	CYP24A1	CYP24A	g.*7522G>A	0.9192	0.8095	1.044	0.1937	Candidate SNP
rs2762931	0.4719	0.8741	20	52201703	CYP24A1	CYP24A1	CYP24A	g.*5421T>C	1.096	0.969	1.241	0.1443	Candidate SNP
rs6097805	0.2517	1	20	52201903	CYP24A1	CYP24A1	CYP24A	g.*5221T>C	0.9592	0.8305	1.108	0.5713	Candidate SNP
rs6068810	0.04882	0.7727	20	52202758	CYP24A1	CYP24A1	CYP24A	g.*4366A>C	1.244	0.9519	1.626	0.1098	Candidate SNP
rs2762934	0.1752	0.2747	20	52204668	CYP24A1	CYP24A1	CYP24A	g.Ex12+40C>T	0.9058	0.7687	1.067	0.2372	Candidate SNP
rs1570669	0.3487	0.643	20	52207834	CYP24A1	CYP24A1	CYP24A	g.IVS9+198T>C	0.9499	0.8326	1.084	0.4448	Candidate SNP
rs1570670	0.2164	0.8159	20	52207986	CYP24A1	CYP24A1	CYP24A	g.IVS9+46T>C	0.949	0.8151	1.105	0.5005	Candidate SNP
rs3886163	0.1216	1	20	52213600	CYP24A1	CYP24A1	CYP24A	g.IVS6-792C>T	0.9385	0.7739	1.138	0.5194	Candidate SNP
rs2762939	0.2479	0.3197	20	52214658	CYP24A1	CYP24A1	CYP24A	g.IVS5-149C>G	1.01	0.8758	1.165	0.8901	Candidate SNP
rs3787554	0.08158	0.1542	20	52216087	CYP24A1	CYP24A1	CYP24A	g.IVS4-308C>T	1.053	0.8463	1.311	0.6423	Candidate SNP
rs3787555	0.2535	0.3639	20	52216098	CYP24A1	CYP24A1	CYP24A	g.IVS4-319G>T	1.028	0.8914	1.185	0.7074	Candidate SNP
rs3787557	0.1342	0.1394	20	52216542	CYP24A1	CYP24A1	CYP24A	g.IVS4-763A>G	1.104	0.9239	1.319	0.2767	Candidate SNP
rs2762941	0.3679	0.258	20	52217059	CYP24A1	CYP24A1	CYP24A	g.IVS4-1280C>T	0.9945	0.8751	1.13	0.9323	Candidate SNP
rs2181874	0.2332	0.3771	20	52217885	CYP24A1	CYP24A1	CYP24A	g.IVS4+1653C>T	1.015	0.8772	1.174	0.8415	Candidate SNP
rs4809959	0.4965	0.7514	20	52219266	CYP24A1	CYP24A1	CYP24A	g.IVS4+272T>C	0.9691	0.857	1.096	0.617	Candidate SNP
rs4809960	0.2413	0.2806	20	52219480	CYP24A1	CYP24A1	CYP24A	g.IVS4+58A>G	1.103	0.9564	1.273	0.1776	Candidate SNP
rs2245153	0.2003	0.1623	20	52219813	CYP24A1	CYP24A1	CYP24A	g.IVS3-179A>G	0.9887	0.8461	1.155	0.886	Candidate SNP
rs2585428	0.4542	0.5239	20	52220304	CYP24A1	CYP24A1	CYP24A	g.IVS3-670G>A	1.011	0.894	1.144	0.858	Candidate SNP
rs13038432	0.08229	0.4826	20	52220709	CYP24A1	CYP24A1	CYP24A	g.IVS3+814T>C	1.039	0.8289	1.302	0.7415	Candidate SNP
rs6022999	0.2213	1	20	52221420	CYP24A1	CYP24A1	CYP24A	g.IVS3+103T>C	1.058	0.9141	1.225	0.4494	Candidate SNP
rs2248359	0.3822	0.738	20	52224925	CYP24A1	CYP24A1	CYP24A	g.-1399G>A	1.037	0.9137	1.177	0.5742	Candidate SNP
rs2426498	0.1229	0.5436	20	52230088	CYP24A1	CYP24A1	CYP24A	g.-6562G>C	1.203	1.006	1.438	0.04292	Candidate SNP
rs2208588	0.4424	0.915	20	52230378	CYP24A1	CYP24A1	CYP24A	g.-6852T>A	1.029	0.9093	1.164	0.6534	Candidate SNP
rs2585422	0.1271	0.9054	20	52237776	CYP24A1	CYP24A1	CYP24A	g.-14250C>T	0.9259	0.7681	1.116	0.4195	Candidate SNP
rs2023394	0.2783	0.6939	20	52239261	CYP24A1	CYP24A1,PFDN4	CYP24A	g.-15735G>C	0.929	0.808	1.068	0.3009	Candidate SNP
rs2585421	0.1533	0.2205	20	52240430	CYP24A1	CYP24A1,PFDN4	CYP24A	g.-16904A>G	0.9232	0.7721	1.104	0.3808	Candidate SNP
rs16999165	0.03279	0.6609	20	52240628	CYP24A1	CYP24A1,PFDN4	CYP24A	g.-17102T>C	1.02	0.7267	1.432	0.908	Candidate SNP
rs1555439	0.1982	0.619	20	52242703	CYP24A1	CYP24A1,PFDN4	CYP24A	g.-19177C>A	1.088	0.9356	1.266	0.2728	Candidate SNP
rs6068824	0.3922	0.5436	20	52243550	CYP24A1	CYP24A1,PFDN4	CYP24A	g.-20024G>A	1.025	0.904	1.163	0.6976	Candidate SNP
rs2585433	0.1492	0.7542	20	52243876	CYP24A1	CYP24A1,PFDN4	CYP24A	g.-20350G>C	0.8995	0.7521	1.076	0.2459	Candidate SNP
rs8141691	0.3455	0.9052	22	18289426	TXNRD2,COMT	TXNRD2,COMT	TXNRD2	g.IVS2-2304C>T	0.9107	0.7953	1.043	0.1763	Candidate SNP
rs1012157	0.2465	0.1338	22	18289977	TXNRD2,COMT	TXNRD2,COMT	TXNRD2	g.IVS2-2855T>C	0.8708	0.7526	1.008	0.06303	Candidate SNP
rs9306229	0.2357	0.0715	22	18292015	TXNRD2,COMT	TXNRD2,COMT	TXNRD2	g.IVS2-4893A>G	0.9102	0.7839	1.057	0.2173	Candidate SNP
rs5993875	0.4636	0.5253	22	18295326	TXNRD2,COMT	TXNRD2,COMT	TXNRD2	g.IVS2+3227T>C	0.8634	0.7633	0.9765	0.01941	Candidate SNP
rs4333017	0.1431	0.238	22	18297856	TXNRD2,COMT	TXNRD2,COMT	TXNRD2	g.IVS2+697G>A	0.9657	0.8106	1.15	0.6955	Candidate SNP
rs4485648	0.1825	0.1116	22	18299405	TXNRD2,COMT	TXNRD2,COMT	TXNRD2	g.IVS1-784A>G	1.235	1.06	1.439	0.006719	Candidate SNP
rs9606186	0.4666	0.5967	22	18300359	TXNRD2,COMT	TXNRD2,COMT	TXNRD2	g.IVS1-1738G>C	0.8472	0.7489	0.9583	0.008351	Candidate SNP
rs5746846	0.5004	0.1647	22	18300646	TXNRD2,COMT	TXNRD2,COMT	TXNRD2	g.IVS1-2025G>C	0.8637	0.763	0.9776	0.02048	Candidate SNP
rs10483103	0.03985	0.7246	22	18300949	TXNRD2,COMT	TXNRD2,COMT	TXNRD2	g.IVS1-2328C>T	1.334	0.9941	1.79	0.05482	Candidate SNP
rs5746847	0.4603	0.4534	22	18301003	TXNRD2,COMT	TXNRD2,COMT	TXNRD2	g.IVS1-2382A>G	0.8322	0.7346	0.9428	0.003911	Candidate SNP
rs9605030	0.1297	0.9069	22	18301137	TXNRD2,COMT	TXNRD2,COMT	TXNRD2	g.IVS1-2516G>A	0.9139	0.7574	1.103	0.3474	Candidate SNP
rs8140265	0.2716	0.3505	22	18301641	TXNRD2,COMT	TXNRD2,COMT	TXNRD2	g.IVS1-3020C>T	0.952	0.8298	1.092	0.4826	Candidate SNP
rs6518591	0.184	0.1307	22	18304021	TXNRD2,COMT	TXNRD2,COMT	TXNRD2	g.IVS1+5203T>C	1.226	1.051	1.431	0.009563	Candidate SNP
rs737866	0.2745	0.3892	22	18310109	TXNRD2,COMT	TXNRD2,COMT	COMT	g.IVS1+689T>C	0.9397	0.8194	1.078	0.3735	Candidate SNP
rs737865	0.2764	0.1633	22	18310121	TXNRD2,COMT	TXNRD2,COMT	COMT	g.IVS1+701A>G	0.9419	0.8217	1.08	0.3899	Candidate SNP
rs933271	0.2601	0.8373	22	18311407	TXNRD2,COMT	TXNRD2,COMT	COMT	g.IVS1+1987T>C	1.323	1.156	1.515	4.938e-05	Candidate SNP
rs5993882	0.222	0.03782	22	18317533	TXNRD2,COMT	TXNRD2,ARVCF,COMT	COMT	g.IVS1+8113T>G	1.257	1.091	1.447	0.001485	Candidate SNP
rs5993883	0.4945	0.3173	22	18317638	TXNRD2,COMT	TXNRD2,ARVCF,COMT	COMT	g.IVS1+8218T>G	0.9049	0.8013	1.022	0.1074	Candidate SNP
rs4646312	0.3963	0.7408	22	18328337	TXNRD2,COMT	TXNRD2,ARVCF,COMT	COMT	g.IVS1-385T>C	0.8904	0.7837	1.012	0.07459	Candidate SNP
rs165656	0.4695	0.9158	22	18328863	TXNRD2,COMT	TXNRD2,ARVCF,COMT	COMT	g.IVS2+51G>C	0.9424	0.8324	1.067	0.3484	Candidate SNP
rs4633	0.49	0.6578	22	18330235	COMT	ARVCF,COMT	COMT	g.Ex3-104C>T	1.067	0.9374	1.214	0.328	Candidate SNP
rs2239393	0.404	0.8684	22	18330428	COMT	ARVCF,COMT	COMT	g.IVS3+90A>G	0.8847	0.7784	1.005	0.06061	Candidate SNP
rs4646316	0.2453	0.4346	22	18332132	COMT	ARVCF,COMT	COMT	g.IVS5+310C>T	0.845	0.7278	0.9812	0.02718	Candidate SNP
rs165774	0.3099	0.009173	22	18332561	COMT	ARVCF,COMT	COMT	g.IVS5+739G>A	1.051	0.922	1.197	0.4589	Candidate SNP
rs174696	0.2087	0.6319	22	18333176	COMT	ARVCF,COMT	COMT	g.IVS5+1354C>T	1.031	0.8856	1.2	0.6943	Candidate SNP
rs174697	0.04536	0.5337	22	18333832	COMT	ARVCF,COMT	COMT	g.IVS5+2010A>G	1.186	0.8965	1.57	0.2319	Candidate SNP
rs9332377	0.1545	0.8405	22	18335692	COMT	ARVCF,COMT	COMT	g.IVS5-367C>T	1.023	0.862	1.213	0.7981	Candidate SNP
rs5993891	0.04643	0.5459	22	18339746	COMT	ARVCF,COMT	ARVCF	g.IVS17+135G>A	1.083	0.8141	1.44	0.5847	Candidate SNP
rs2240713	0.0379	0.4555	22	18341101	COMT	ARVCF,COMT	ARVCF	g.IVS13+65G>A	1.198	0.8833	1.625	0.2451	Candidate SNP
rs887199	0.1423	0.2816	22	18341955	COMT	ARVCF,COMT	ARVCF	g.IVS11-193T>C	1.017	0.854	1.212	0.8475	Candidate SNP
rs1110479	0.05128	0.7872	22	18342787	COMT	ARVCF,COMT	ARVCF	g.IVS11+422A>G	1.069	0.813	1.405	0.6338	Candidate SNP
rs12627876	0.02046	1	22	18342848	COMT	ARVCF,COMT	ARVCF	g.IVS11+361G>A	1.019	0.6595	1.574	0.9327	Candidate SNP
rs5751222	0.2245	0.6498	22	40847866	CYP2D6	LOC246785,CYP2D6,CYP2D7P1	CYP2D6	g.*4653T>A	0.9923	0.8543	1.153	0.9195	Candidate SNP
rs1135840	0.4665	0.05605	22	40852557	CYP2D6	LOC246785,CYP2D6,CYP2D7P1	CYP2D6	g.Ex9-113C>G	0.9171	0.8132	1.034	0.1581	Candidate SNP
rs5996120	0.2193	0.5868	22	40873904	CYP2D6	CYP2D8P1,CYP2D6,CYP2D7P1,TCF	CYP2D6	g.-17166G>A	0.9674	0.83	1.127	0.6713	Candidate SNP
rs4827545	0.169		X	66745110	AR	AR	AR	g.IVS2-34713A>	0.7692	0.6003	0.9856	0.03803	Candidate SNP
rs2361634	0.07217		X	66779568	AR	AR	AR	g.IVS2-255A>G	0.868	0.6107	1.234	0.4302	Candidate SNP
rs12011793	0.08807		X	66834816	AR	AR	AR	g.IVS4+12123T>	0.7094	0.5048	0.9968	0.04786	Candidate SNP
rs5919411	0.07975		X	66835438	AR	AR	AR	g.IVS4-12531A>	0.8993	0.6451	1.254	0.5309	Candidate SNP
rs12011518	0.08675		X	66849761	AR	AR	AR	g.IVS5+1505G>T	0.6913	0.4894	0.9765	0.03616	Candidate SNP
rs5918763	0.079		X	66853069	AR	AR	AR	g.IVS5-976C>G	0.9237	0.6635	1.286	0.6381	Candidate SNP
